# Supplementary material for: Hyd ubiquitinates the NF-κB co-factor Akirin to operate an effective immune response in Drosophila
Source: PLoS Pathog. 2020 Apr 27;16(4):e1008458. doi: 10.1371/journal.ppat.1008458 (PMC7205318; doi:10.1371/journal.ppat.1008458)
Supplement: S2 Table — (XLSX) [file ppat.1008458.s011.xlsx]

## Sheet: Sheet1
Gene	RNAi reagent identifier	sequence
FBgn0000482	BKN22242	TTAAGAAACGCCTTAGCCGAGTGACCACTAAGCCAATGGAAACCGATGAGCTGGACGAGGACAAAATGAACATCATCAAGGCGTTGGTCATCTGGCTAATTGACCTCTACCTCATCCAGATCAACATGCCCGACAAGGACGAGGAGTGGCGCAGCTCGTGGCAGACGGAGTACGACGAGTTCATGATGGAGGCCCATGTTCTGTCATGCACGCGTCAAAATCGCGAAACTGTACGGCAGCTGATAGCCGAGCACGCTGACCCGCGCAACATGGCTCAATTCGCCATCGCCATTGGCGACTATGATGAAGTGGTGGCGCAACAGCTTAAGGCCGAGTGTTATGCCGAGGCACTGCAAACGCTGATTAACCAAAGGAATCCAGAACTGTTCTACAAGTACG…
FBgn0000524	BKN27316	AAACATCTTCAGCAGCAGCACTAAGCACCAATCGAACATGTCGACGGCGGCCAGTGCCAGTTCATCCTCCTCATCGGCCTCGCTGCACCATGCCAACCATCTGTCGCATGCGCACTTTTCGCACGCCAAGAACATGCTGACTGCCTCGATGAACAGTCATCATAGTCGCTGCTCGGAGGGATCGCTGCAGTCGCAAAGGAGCAGCCGGATGGGCTCGCATCGCTCGAGATCGCGTACGCGGACCTCGGACACGGACACGAACAGTGTGAAATCGCATCGGCGGAGACCCAGTGTGGACACT
FBgn0001978	BKN20243	CATCGCTAGAGTCACCGTCACCAGCAGCTATGGGTCGGTCAATCCGAGCAACAGCAATTTTTCGAGTTTTTACACACCTTTTGGCAATAATCCGTTTGACTTCAGCGCTTCCAAGCTGCAGGCCTCGGCTCCGGAATTCGTGCCCAATTTCGCCAAGCTGAGTCTAGAAGAGACACCGGCAGCCGCCACTACGAACGGAAACAGCACTGCCAGCCTAGAGACTGCCATAAATGAGACGAGACCTAGGACTCTGCGAGCCCAAGAACCAGCTGAACGAGGAGCTAACAACCAATGCTCGAACCATAATTACGAACGGGAGCGTGAGCGGGAACGTGACCGGGACCGGGACAGGGAAAGAGACCGGGACAGAGACAGGGACAGAGACCGGGACAGAGACCG…
FBgn0002283	BKN29105	AACAAATCGCGACCAAAATCCGCTGGCCACAATGCCGAGTGCCTGTACAAGCGTGCGCGAGCATTCCCACTAATCGGAAGCGAGCGCATCCGCCGTTTTGAGCGTTTTCCGCGCGGGAGTGGGAAATCGAAAAGGCAAGGCAAGCCATCGGTCCGCTGCAAAATAGGGATAAATAGGATATAGTAACGTAGTTCAGCACACAATCGGGGGGCCAGCATGGAGCGGCGCGTGAAGCTGAAGACGATCAATCCGCACATAACGTGCAAGATCTGCGGCGGCTACTTCATCGATGCCACCACGGTGACGGAGTGTCTGCACACAT
FBgn0002431	BKN20108	GCGGCAAAGCTATTCTTGACATCGCACCGCAAGATGTGCGGCATAAGCTTTTGAGTATCAAAGAGCAAAGCAGTCATGCATACCTTTGACTTCAAATTCACGCCGGAGAGCATGGCCGGCAGGGAGATTGTGGACATAGTGATTGACTTCACCGGAGGAAGATCAAACCATTGCGGATCCTTGATCGAGCCAAGGCAATCCTTGGCCAAGGGATATAGGGCTCCATTGCCATCACGAAGCACAATGGTACTGCTGTTTCCGCTGCAGTCGTCGTTGCAAGCCATTAATATGTTGCCAGGCGTGGAGCCAATAAAAGAGTTGCAGTCCGTGGGAAATAGGCAATTTTGCTCCTGCTTGCAGTTATACAGGTTGTAAAGGCTGTAGTGGATTTTGCCGAGA…
FBgn0002566	BKN40098	AGTTGCTGGAATCATTGGCTCTTTTGTATTCCTATCAAGGCGACTTCGAAAGTGCTCTTCGCATGTATTTAAAGTATGTAGCAAAGTCAATTAAAATAACTTAATTAAACAATGTTCGTAGGTTGCAGAACAAGGATGTCTTCCAATTAATTCGACGGTATGAGCTTTACGATGTCATTTCAAAACTGATTATTCCACTTATTCAATTGGATCGTGACTGCGCCTTTGAAATACTACTTGACAAGAAAAAAATAAAGACTGAGATAGTTGTCCACCAGCTAGAGCACAATCAAGAGTACCTGTACTGGGTAAGTGGCGTATGTAATAATAAGAATAAAAATTAAAATTTTTGTTTTTTCCAGTACTTAGATTCTTTACTTAAAAAGGATCCCAGTAATG…
FBgn0002932	BKN27306	CTGGTGGTGCTGATAAGGGTGCCGCTGGAGCAGGCTCCGGCCAGAACACCGCTGGAGGTTACCGTGGCCGTTGGCCTGGCCGCGAGTTGGCCGTTTATATCGTGCGAGCTGCTAGCAGGTGGCAGGTTGACCACCAGAACGGTGCCACCACCATTCGGCTGGATCTGGAGAATATCTCCGTTGGAGGGCATGCTGATCATGCGGCTGCCATTGACTCCGCCAGCTGAGGCCAAAGTGCTCGTACTCTGGGCTACGCTCAGCTGCGAGGGATGATGCAACAGCTTGGCAGTGGCTCCGGCATTCAGACTGCTCATCGACTCGGTCATGGGCAGCATGCGGGACGTGGAGGCAGCGTTGCAGGCGGACGAGCTGCTGGCATTCACATTGACCTGCGGCTGC…
FBgn0003330	BKN29179	GTCTGGTTGCCATTCAGGATAACCAACTGCTGTGGCTGTGGAGCGACGTAGATGCAAAAGTTGAGCACGCGACAAGCCTCTGGCAAATCGGCGCCCAGGTCGAGCGTGAGCCGCATGGCCAGATACTTGCTGAGATGATCGACGGTGGCATTTGCCGTGGTCTTGATGTAGCGCACACAGTTCTCCTTGAGTGCCCGTATGAGCTGGTTGTCCGCCGACATCTCCGTGGGATGGGGCTTGAAGACGAGCTCGATTTCATCGTTGATGCCCAGCTCGCCATTGCCCTCGCCCTCTGTGTCGATGTTGGAGTCACCCT
FBgn0003410	BKN27603	AGCAGGAGAAGTACGACGGACACCAGCAGTTCTTTGCCATCGTTCAGCTGATCGGGTCGCGCAAGGAAGCGGAGAACTTTGTCTATCGCCTGGAGTTGAACGGAAACCGACGCCGGCTCACCTGGGAGGCAATGCCGCGTTCGATCCACGAGGGCGTCGCTTCCGCAATTCACAACTCGGACTGCCTGGTGTTCGACACGTCGATTGCGCAATTGTTCGCCGACAATGGCAACCTGGGCATTAACGTGACCATATCTCTGGTCTAAACGCACTGTCAATTCGTCGGGTTC
FBgn0003557	BKN22894	GTTCTTCTTGCTCTCCCACGAGGTTCTGAATCCCATGTACTGCTTGTTTGAGTACGCGAACAAGAACAACTACAGCCTGCAGATAAATCCCGCCTCGTACGTGAACCCCGATCACCTGCAGTACTTCAAGTTCATCGGTCGCTTTATTGCGATGGCCCTGTATCATGGAAGGTTTATCTACAGTGGATTCACAATGCCATTTTACAAGCGCATGCTGAACAAGAAGTTGACCATCAAGGACATCGAAACGATCGATCCGGAGTTCTACAACTCACTTATCTGGGTAAAAGATAACAACATCGATGAGTGTGGATTGGAGCTCTGGTTTAGCGT
FBgn0003862	BKN20852	GGAGGCCAACCAACTAAACATATCATACTCGCTGCGGTTGGAATAAGGCTCACATCGGGCGCAATCGTAAGCATTTTCCTCCAATTCATCCTGATCCGATCCATAGTCGAGCAGACCATGTGAATCTCCACCAGACACTGAGAGGGCAGCGGATGCACTGCTTCCGCCTAAGTTGCCTCCATGTGCTCCATTTGCCGCTGTGGACACGTTACCATTGCGCTTGTGATACTTGGGAGTATATTTTGAGCACTTTTCCACGCCTGGCAACTGTTCAATTAGGTACTTAAGGGCATTCGTTTTAAGACCTATCATCTGGATGCCACCCATATCGGCTAGAGGACCCTCTGGCAGCGGAGTAAGTCCATGTGCCCGCCTGGCCACCTGTACTGCCTCAAAGAC…
FBgn0004395	BKN21535	GTGCTAGGTCATAGCGCTCCTTCCACTCCTGCGCCTCCTGCTTGGCCTTGTCCCGATGGAGCTCCGCGATCTTTAGCTTGCATGCCATGTCCTCGAAACGTCCGTTCAACTTGTGAATTTGAGCATTCTTCGTGAGCAGCTCATTGGTGATGCGACCCAAGTCGCTGTTGTTTTGCGACTGCAGAGATTGAAGGCTAAACGCATTCTTGGCCGTATTGAGAGTGTTCTCGAACAGACTATTTCCCACCGAGCTGCTGTTGATGTCGTCGCGTATGGTATTCAATTCGGATATCCTTACCGAAGGACTAATCGACAAGCCATCGCCAAAGCCAGGCGATATGATGCGCGACGGAAAGAAGAGACTG
FBgn0004919	BKN28421	GTTTTGCCCTTGATCTGCATCTTCTCCAGCTGCATTACTTGCTTGTCGTTATAAATAATAACACCGGCAGCATTTTGCTGGTAGACATGTTTAACTTTTTCCTCAAAGGTGCAGCGGCCCCGTCGCACCAATGCAATCCATGTCTCCCCTTTATCTGGTATGGGTGCTCCCAAGGTTCCTCGGATGTACGGCGTGCACGCGTAATCGTCACTAAAGTTGTCCGTGGCGGTGATGTGAATTAACCGTCCCGTTACGTTCAACACCTTGCCCT
FBgn0005616	BKN30252	CAGGTGGTGAGGGTATTGCTCGAGCCGGAGATACCGCAGCGGCACTTCGGCTTCGGAGGCTTCACCTTTTCCTCCTTGTCCTTGCCCCGAATCCTGCGAAGAGCGCCCTTTCCAGATTGCACTTTAGTCTTGACCTCAGACGGTACAGGCTCAATTTTGGCAGCTTGTGACGCTTTGAGAGTACGGGTTCTCTTTCGCTTAAGTGTTGGCTCGTCACTGTCCTCCTTCTGCAGCTCAGCACTGATTGCGTGCAGGTCCTTCTCCTTCTCCTTCGCCTCTTCAGCCGCTGCCTTTGCGTCCTCAAAATCTTTCTGCAACGACTCCGCATCCTGCAATTCTGTTTGCACATGACCCAATTGTGTTTTTGTGGCAACATGCTCCTCCACTGCTTCCTCCATT…
FBgn0005624	BKN20030	AGGAATTGGTTCTGGTCGTGGACTCTGCCAAAGCGCCAACGAACGAACGGGTAACGTAAATGAATAACTAAAACAAGGTCTTTAAAAATTAATTAGAGCTACGATCTACGAGGGGCTGCTGGGACGACTCCTTCACTTGCTTTTGGTGGCCGGTGGCAAGGAGGCGGCGGGCACTGTTGCTCCGTTGTTGCCGGTGGCCGCCGTCTGCTGCCGTGCATTAGCCGCTCCACTGCTGCTGTTTCCCTTGGTTTGGGGTGCCGTAGCTGCTGCCGTGAGTTTTCCAGCTGGCAGGGGTGATGTTTTCGGACTGGCTGCCGGCGGAGTAGCTCCTGGACTGGGCAACGTGACGGTGGGCAGCATGGGCTTAAGCTCTCCTTCTACCGGACCACCTCCTCCGGT…
FBgn0011230	BKN21522	CTGACCCATCAACAACAACGCCAGCTGCTTCCTCGATGATATCACTTGCAGCTGAAGAAGCCGCTGCTTGCAGTGCCTGCATGGTAGACGTTGAGGGAGTCGGTGTTGAACATGCTGGGGGTGTAACTATGGCCACCTTTCTGCGCTTCATTCTTGGACTAAGCAAAAGGATCAGGGCCTCTTTGGCGCTGTGGCTAATCACGCTAGCATCATGCTTCAGCAAATCAATGAAGTACTTGGTCATGCGACCAACCTGTCCGGGATCGGCCAAGGCAAATCCGTACATTATCTCTACCAGACAATGGACAATGGTCTCCGGCTGGCACAAGCCTCGCTTCACAATATTCACGGGTTCGTCTAGCGTCGGTGTAACCTTATGCAACTCCAAGACAATTCCCA…
FBgn0015247	BKN21238	TACATAGGCTGGACCCTTGGCCAGCAAAACGAACTGACACTTTGGCGACCACTTGGCGTGTTCGAACCACGGCTCGTCCTCCTTCTGCCAGGAGCGCAATCCAATGTTGCAGTGGAAACAGCGCACCTGGTCGCCTATTTTCTGATAATATAGGCCAGCCTGCGCCAAAGCCGAAGCGGGCTGAATATTGGAAATGGGCCAATCGGTGAAGGTTCTCAATCTGGCGTCCACGCAGGCGTACTTGGGACGCAGTGGCAGAGTGGTGGGCTGGATGCCCAGCTCATCCAGGTTCTTCCCGGTGGCAAACTCTATAAGGGGGCCCATTTGCACACGAGGACATTGGGGAAAAAAGCGCTTGTGCTCTTCAAAGGCATTG
FBgn0015509	BKN20923	GAGCACGAGAAGTCCCTCACCCGCAGCCAGTACATGCGTTTCTACACTCACGTCTATGACTACTGCACCAGCGTGAGCGCGGCTCCAAGCGGACGGAGCAGCGGAAAGACAGGCGGAGCGCAGCTGGTGGGCAAGAAGCTGTACGACCGGCTGGAACAATTTCTCAAGTCATACCTGAGCGAGCTGCTCACCAAGTTCAAGGCCATCAGCGGCGAGGAGGTACTCCTGTCGCGCTACACCAAACAGTGGAAGTCGTATCAGTTCTCCAGTACCGTTCTGGACGGCATCTGCAACTACCTGAATCGGAACTGGGTGAAGCGCGAGTGCGAGGAGGGGCAGAAGGGTATCTACAAGATCTACCGACTGGCCCTCGTCGCCTGGAAGGGACATTTGTTCCAA…
FBgn0017418	BKN28935	CACCTGGGACACTCTTTGGTATTGGCCGCGATCCAGTTGGACGTCTCCGAGTCGTCGTCACACTTCTTGATCCACTTCTTTAGCCAACGGCACTTGACCGGATCGTGCCAGTTCTCGCCGCAGGCAAAGCAGAAGACATGGCCGCATTTGCAATGGACGCGACGTGGCTCCGCGTACGGCACCTTCACCGCATAGGTGCAGTCGACGGACGGACACCAGCGCAGCAGCTGGTTGCACTCCACAAAGCTATTGGTGATCAGCTGCTGGTACTTGACCCGCACCCGTGCGTCCGTCACTAGGTTGGCGACGGTCACGTCGTCCACCAGGATATCACA
FBgn0020224	BKN22493	TACATCCCATAATCTCCGGCCTGGAGGCCATGGCCCTAAAGACCACTATCGATCTTACCTGCAACGACTTCATTTCCAACTTCGAGTTCGACGTCTTCACACGCCTCTTCCAGCCTTGGGTGACCCTGCTACGCAACTGGCAGATTCTGGCCGTCACACATCCGGGCTACGTGGCGTTTCTCACATACGACGAGGTGAAGGCTCGCCTACAGCGCTACATCCTCAAGGCGGGCAGCTACGTTTTCCGGCTCTCCTGCACGCGATTGGGCCAATGGGCCATCGGCTACGTAACTGCCGAGGGAGAGATTCTGCAGACAATCCCTCAGAACAAGTCGCTGTGC
FBgn0020257	BKN27619	ACGCAGAAGCTCAGGTTGATCGACTTCAGCGAGGTCAGGCCCTGGGCAATGTGGCCCAAAGCCTCGTCGCTTAGCCGCTGGCAATCCTGCAGACCCAAGTACTCCAGCTGCAGGTTGCCTTCGGCCGTTTCCCGCGAGAAACCAGCCAGGTGTCCGATTCCCTGGTCGCTGATGTGCCAGCAGGAGCGCAGATTGAGGTGCTTCAGCTTCTTCAGGCCCCACGCAATGAGCAGCAGTCCTGTGTTCGTGATGTTGCAACAGCCGCCCAGTTCCAGGGTCTCAAGATTCCTTAGATGCTGGGCGATGCGCCCCAGACTCGTGTCCGTGATCTGTTTACAGAGGGAGAGGTCCAGTGTCTTGAGGTTTGGCAGATCCACGCTAAAGGCATGGCCCAGGTTC…
FBgn0023097	BKN28237	CAGCTGATCCACGACAAGAAGAAAGACCTCATCAAGGAGATCACAGCCATGGCGGTGAAGATCACCAATACGGTCAATACCCGAGGCAAGCAGCTAATCATGAGATTGAACGAGGTGTGCGACAGTAAACTCAAGGTGCTGGTGGAAAAGAAGGAGACGCTGCAGTTGCTCTCCGACAACACGGACCACTGCATCGATTTTATGCAAAACGCTTTGGAGAAGGGCAGTGATTTCGCCATCCTCTCGAGCAAAAAGTCTCTGGTGCGTCACCTGCAGAAGCTGAAGTGCCAACGGGCGGATATTCCAAATCCGGAAATCCCAGTGCGCATTCAGGTGCAGCTTAATCAGGTTTCCGATCTGCAGAAGGTAATCTCCCAGCTGGGCATCATTATCGTCGAT…
FBgn0024956	BKN27493	GTCCGAACTTTATGCCCGTAGAGAACTCGTTGGCGGGCTTCGGCGGTGGAAGCTGTTTCTCCTCCTCGCGCTGCTTTTCCGCTTTTTCGGCGAACTCGGTGACAATTTGGGCGGCATCCTTGCCGCTGTACATCAGCTCCTCGATCAGCGCCTGCTTGTCGCGGGCCTTCTTCTTCTTGTGCTCGTTCTCCAGTTCCTCCAGCTCCTTCCTACGCGCCTCCTCCTGAACTTTCTCCAGCTCCAGCATCTCCTCCAACGCGTACTCATCGCGTCCCACGCGGGTTTTATTCCGCTGAATGACCTCACGGTTATCACGCTTGTAGGCCTCAATACGCTTGTTTGTCTCGATGATGTCGATGTTGTTGCACAGATTGTACACAATGTCCTCGATCTCCTCCA…
FBgn0024997	BKN25556	TCATTACGCGCACCTACAAGGAGGCCATCGGCGAGGTGACCAAAGCGGATGTGGCCAGTCCGGACTCGGAGGAGGATCCGGCTGCAGCCGACGGCGCTGGGGCCATTGGAGCCGACGGAGCCGGCGGTGTGGAGCTCGAGCGCAAGTGGGGCACACCGCAGCTGCACTTCAATCGGAAATATCTGCGGAACACTCTGAACGATGCCACGCCCGCGGAGGATGAGCTGCGTCCGCTGGCCGCCGATCTGCGCAATGGAAATGGCGACGATAAGCTCTCCCAGTGCAGCAACAGCACGAGTTACACGAAAAAGGTGTCGGATTCGCTGCGAAGAAGCTTCCGGGCACTCAAGGCGGATATCGTGGAGCTGCGCCCGTTCAGCAAGAAGGCAGTCAGGGATG…
FBgn0025186	BKN21638	GTCAAGTCACACCCGGAACTCCGCTTCTGTCCCGGGCCCAACTGCCAGATTATTGTGCAATCATCGGAGATCTCCGCCAAACGTGCCATTTGCAAGGCTTGCCACACGGGCTTCTGCTTCCGGTGCGGCATGGACTACCACGCACCCACCGACTGCCAGGTGATCAAGAAGTGGCTGACCAAGTGCGCCGACGACAGCGAAACGGCAAACTACATCAGCGCCCACACCAAAGACTGCCCCAAGTGTCACATCTGCATTGAGAAGAACGGCGGCTGCAACCACATGCAGTGCTTCAACTGCAAGCACGACTTCTGCTGGATGTGCTTGGGCGACTGGAAGACGCACGGCTCCGAGTACTACGAGTGCTCTCGCTACAAGGACAACCCCAACATTGCCAAC…
FBgn0025638	BKN28885	GATTTCCAGAAGTACGGCCACTAAAATCTACAAAACCCCCAAGACCCACCAGATGGAGGGAGCAGCACTTCCCGCAAGCTAGATGATGGAGGCCTGCTTCATCTGGACATTTGAATACCTTTTTAGATCTTAAGCTAGTGGGGCGATTCGAGTGAACTGGTAGCCTTTAGGAGCACAGTTACCGATTTCCGAGACTCCCCGGGAAGCGCACCTTTTTGTAACGCGTTAAATAAAAGCTGTAGAAGATGGAGAAGACTAGACGGATGTTTCTACCTTTCACCCTTTGGAGTCTATATTCACTGTGACGATGGCATCTTACCGCGAAATCCACTAGCTAG
FBgn0025781	BKN21531	ATTGGCAAAAGTGATCCTGCCCGGCGTTATCTCTCCAAGGCAACTGCTTTGGACCGACTTTATGGCCCCGCTTGGTTAGCTTATGGTCACAGTTTTGCCAATGAGAATGAGCACGAGCAGGCAATGGCAGCCTATTTTAAGGCCACACAACTGATGCGAGGTTGTCATCTCCCGTTGCTTTACATAGGTGTGGAGTGCGGGCTAACTAAAAATCTTGAGCTAGCTGAGAAATTTTTCCTACAGGCTATGAATATTGCGCCGCTGGATGTATATGTACTTCATGAGCTTGGTGTGATAAAGTACGAGTATGAGTTCTTTGACGGTGCCGCCACCATTTTTCAGTGCACCGTGGACATTGTGAAACAG
FBgn0025833	BKN24320	GGCTGTACTTGTAGGCGAGCATGACGCCGGGAAGGGCCAGTGCCTCCAGCGGGGACTTGCGGCCGAAGGGCATCCTCCTGCGGCTCCTCACGCTCCTCGTTATCCTGCAGATGGAGGGCTGGTCCTTAGGCTTTTGCTTCGCCTTCTACTTCGGCTGAGTTAGTGGCGGCAAGTTGAGATATGGCTGCCGCCTGGCTTACATACACACTTGGGACTTCTCCTTGGACTTTGACTTTCAGCAGCGTCTCATTATGTAATCACAACATGGACACGAACAACAACGCGGCACTAACAGCATTTCGCACGGCACAATTGGCACTAAAGTCGGATTTGGTTCCTTGGCGCTATCATTACACTTTTCTTTTTCCTTCGCATGCT
FBgn0026206	BKN26754	AAGAAGGCCGACTACTGCAACGATGCGGGTAGCAATCTGGGCAGTGCCCTCACTGAACTCCAGTCACAGCACGATACTGTGCGGCAGCAAATCGAGGATGCCTACAAGTGCTACAAGCGTATGCTAGAATCGATCAAGGATCAGATGCTTAACGAGCTGGGACGCTTGCACTCGGATCGCGAGCTAAAGATCATGGATCTGATGCAGAGCATGGAGAATACTATGGGCAAGCTGCAGCACGCTGCCCAGTTTGGCCAGCGGGCTGTCGATAAGGCCAATTCCATAGAGTTTCTGCTGCTGAAGCCCATCATCAGTGCCCAGTGCTTGAATCTCATGGAGCAGACGCCCAAGTGCGATATCAACTATCAGCTGCAATTTGACTCGAAGCCAGAGATGTTC…
FBgn0026319	BKN27398	CATCTCAACGCCTGTAAGCACGATGCCACCCAGTGCCCCAACAAGTGCGGAGCCCAGATTCCCCGCATCATGATGACCGATCATCTCCAGTACACCTGCACGATGAGGCGTACCCGCTGCGAGTTCTGCCAGAGCGAATTCTCCGGTGCTGGCCTAGAGGAGCACAACGGAAGCTGCGGCCAGGAGCCGGTTTACTGCGAGGCCAAGTGCGGCCAGCGGATACTGCGCGGCAGGATGACCCTTCACAAGTCGAAGGACTGTGCCAAGCGACTCCGTCGTTGTGCCCACTGCCAGCGGGAATTCTCGGCTGACACACTGCCCTTGCATGCCGCCCAGTGCCCAAGAGCCCCGTTGGCCTGCCCGCAGAGATGCGATGCTGGTCCGATTCCCCGGGGTGAG…
FBgn0026878	BKN33032	AGGACAGTAAGGGCTCCGATCCGCTGGTTAAGATATTCGATCTCTTCTCGGTACACGCCCGTCTCGTAAAGTAGATTCTCGTACTCCCTCATAATTCCAATATAATCGTCACTGCTGCTGTTG
FBgn0027052	BKN27392	TTCCCGATTTTCTATGTGGCAAAATAAGTTTTGAAATATTAACAGACCCTGTGATAACTCCATCTGGAATTACGTATGAACGAAAAGATATAGAAGAACACTTGCAGCGGGTTGGACATTTCGATCCTGTGACACGCGTTAAGCTCACTCAGGATCAACTAATACCAAATTTTTCAATGAAGGAAGTGGTTGACTCTTTTATTGCCGAGAATGAATGGTCTTTAGATTATTAAGTTACTTATTAGTTGGCATTGTCATTGTAATTGATTAGATGTTAGAACCCAGTTCCCATTGTCT
FBgn0027524	BKN28130	TAAAGAGGAAAATGCGCACGACAGTCAGCTATGGGCGTGCACCTGGGGACGCGACACTGCGGCCTCAGATCCGGATGACGCGGTCGTGGAGCCCGAGGAGAATCCCTTTGATTTCGATAAGAAGGAGGCCCGCCCGAAGGATTTCTTGGTCACCGGCGGACTGGATGACTTGGTAAAGGTGTGGGACTTGCAGGAGGACAACACCCTAAAGTTGCGCCACAAACTAAAAGGACATGCCCTGGGAGTTGTTTCTGTGGCCGTCAGTTCCGATGGACAG
FBgn0027609	BKN24418	CCGTACAGCCGATACCAGTTTGGATTGTCTGCCAAACTGTCGAACAGCGGCCAGCGCTGCTTGATATACGCCTTCCACATGCTCTGGGCCGTGTTTTTCCCGACAATGTCGTGCCATTGCTTGCAAACTTCACTAGCCATCCACAGCGACATGTCGTCCAAATAGGCAAATATTTTCAGCATCACCTCGACGGGTATTATGTTGACAATGTTTCTGCTGCTGCCACTTGCTCCGCTTCCGCTGGCGGCGTTGTATTCATGCACTCGCGCCCTTCCATCGGCCAGCTCATGCATGTAATGGGGCAGAGCCAAGGGAGCCGTGGCCCGCGGACGCTTAATGGGCAGCAGGAAGGGATTAATGGCTCTCTCGTGCTCAAAGTCGCGCTCCGGAGACTCGCGT…
FBgn0028467	BKN21581	AGAGCTTCTGTTTGGCCGTATCGCAGGATGGACGTTCATACAGCGAACAGCTCTTCAGCTATGCCGAGAACATCCTGATCCGAATCGGAGGCGGCCAACTTATAGGCGACATGTCCGAGTTTGCTGTGAAGGTAGCGCGTATGGGTGCTCAATACAAGGAGGAGCAGGAGCTGCTGGCTGATGCGCCGGAAGAGTACCTCGATCCGATTATCTCAACGCTTATGACCGACCCTGTGGTGCTGCCCAGCTCCAAGGTAACAGTGGATCGTTCCACCATCGCCCGTCATCTTCTGAGCGATCAGACCGATCCCTTTAACCGCGAACCGCTCACCATGGATAAGGTCAAGTCCAACGAGGCTCTGAA
FBgn0028847	BKN25996	CAACCACCTTGGGATTATGCTCGCAGGCGGCGACATGGGTCCGGAACTCCTCGAGGGCCAGCATTTGGGCACAACCGCTTTGCGAGAAGGTGCACTTGATCTTTAGGCGGGATAGCATGTTGCGCATTAGGCGCGAAACGGGCACCAGATGTGAGGTCAGTAGCCCGGAGCGGTCCACCGGGCAAATCTGTTTCTGGATCATCCACTTGTCGATGCAGGCGCGACAGAAGGCGTGCTCGCATTCCGATGACTGGACCGGCTCCTCCAGGACATCTGTGCAAATTGGACAGATGAGCTCCTCGTCAACGTGGCCCACAATGCAGTTTAGATCAAAGCCCATGACGAA
FBgn0028896	BKN30337	GCAATCTGGAGGAGCAAGTCCGCAAGCTCAGGGATCACAATTTGCGGGTGAAGCATCTGAATACTCAGCGTCGTCGCATCCTACGCCTGTTGCAGGGAAAGATGCTGCAGTATGCCACCCTGGAGGAACGTTTGCACAGGATTGGCGAACTCGTTCTCATCGCAGAGCTCCATTCGGGTGTGAAGACACTCAATCAGCGTCTGGACAGAATGGTGGAGAATTCAACTTGCTCCATTTGCCTGTTGCCCTGGACGGACAACGGAATACATCGCCT
FBgn0029006	BKN23389	GTACGGACAACGGTCGAGTTTACTATGTGAACCATGCCACCAAATCGACGCAGTGGGATCGACCAAGACAGCCAGGAGTAGTTGGATCCAGTCACGCCACTTCACCACAGCAACGGCACAACACGCACAATGGCAACAGCGGTGATCGACAAGCTCCGGCTGGGCCAACCCGCTCTACAACTTGCACGAACCTGATGAATAACGGTCATCGCAGCCGGGACTTGTCTGTGACGGCTTCAGATGAACGTAGACACTCTACGGAAATCCTGTCCAGCGTGGGCAAGGAGAACACCAGCCCCACAACGCCCGTTTCGGCCACGACAACGCCTGGCAAAAAAACATCCTCATCGAACTCATCCTCGGCAGGTGGTCGCACTTTGGAGCAGCGTCCGACAAACG…
FBgn0029152	BKN24610	GATTGGTGTGTGCGTTTCACTTAGTTGTAGTTGTTAAACTTCAAAAAATGAGTAGAAAACCGATTAAAGAATGTATGCATTTTTATCTTTACAATTCAGTCTGAAAGCCATAATTTACAGTCACCAGTTTTGAAAATGTACTGTTTCCTGCTTAACTCTTAAAGTTGTGTATTGAAATTTAATGATATATCAAGGTTCCTTCTGGTTTTGGTAAAACCACATTTTAAAGGTATTAAATGTAATTTAATTCAATACAAGTACGGAAAGTTGCTGTAAATTTCGTTGCATTAAGTGGAGAATAAATATTATGTAACCTAAATTTGGTACCCAAATACATTATTTTGTTTAATTTCGCATTCGATATTTGGCTCAGTATCGTTTATATATATCGTGTGTGAA…
FBgn0029661	BKN24183	AGTCACCCAAGTCACCCAAGTCCCTCGATGCACCTTCCGACTGATTGGTCCTGTGGAAAAAGGGCAATTTGCGCGGAATGTATATATATATGCTGCGCATGGCCTTCAAGACGGCATCTTTCCATCGCACCAGCCGGAATAGGATCAATCCCACCGGTATGAAGGGTAAACCCACTAGCAGGATGACTTTATTCTCCATCAACTGCATTGCGCGATCTTGACCCACCACCTGGATGATAGTGAATGCTCCGTATGTAAGGGCAATCCAGTATATACAGCATAAGAACATTCCGAGCACCAAAAATGGGCAAATTCGCCTAACTGCATAATCCAGCTTCTCTAGCACCCTGGCAATGGGATTCATTTGGGGAAAGACCATTATATACTCAGTTTGGCATT…
FBgn0029877	BKN29590	GCTTACCCGCAACAACATCTGTGTACCCGAGCAATATGTCGCATCATCAACACGTTCTTTCCGAGGCCGCTGCCCTTCGTCTGATTAACGGTCTGGAGTCAGCCGGCAATGCCACAATGCCACTCGGCGCTCAGCCGCCTCAGTCAGCGGCAGCTGAAGCAATCTGCTCGTCGCAAATCGTAGCATCGGCACATGGCACGCCCACTGCATCCACGGCAGCACTGGAAATATCCTCAGCACGGCAACGGATGCTGCGAAGTCACCTACAGGAGAGCCTCCATTCG
FBgn0029911	BKN29381	CTTATGGAATCGCCGAGAGTGCGTCTCTGCTGCATGTAGGACTGCATGGCGGATCCATTGTTGTTCCCGGCGGCTGTGAAGTTGCTGTTGCTATTGGCATTCGCATTACCGGACACGGATAC
FBgn0030015	BKN29922	TGCGACTGGCTAAGGAAGATACTGGCCAATCCCTTGATGGTCACAAAGGTCAGTCCGCCCAGGAGGATGCTCAATAACTTGTTCTCCTCGTAGATCCTGCCGAAGAGCTTCTGTCCCAGCACCACGGAAATGGTGGGCAGACTTAGGGCAATGCAGAAGCTGGTGGAGGCGCGACCAAGTTGCTCCGTTGCCAAGTTACCGCCAATTAGGCCATCCGAGGCCGGATACTCGCGCTCCAGCTCATCGAAGTACTCATCGCTCAGCGGAGCACCGGGCAGGGGTAGACCCACAGCATCCAGTTGCTCGGCGGGAATGGCGCTACGTTTGCGCCGACGCAGCCAACGGATCACGCAGTCCTCCCAGCGCACAAGCCTGCTGAGAAGTAGGAGCGTCGGCACC…
FBgn0030514	BKN20666	CCTCCACCACACAGTGAATGGCCACGGGATACTGTTCACGGCCGGGACTATAGCCCAGTTCATCCTCGGGCATCTGCTGCGGATTGAAGACATGGCTCGGCTGCGAGAAGCACTGATTGATGCCCTTCTCGTAGTGGTACGTCTCCGAGGTGAGACCCTCGCGCGGCACCAGTGTCACGCCGCTGGGACTGACATCCTCCGAGCAGAAATAGTAAATGGTAATGGCGCACTTGGCGTCCGAGTCAAAGGTAAACTCGATGTTGTAAGAGCAGGGCGGCGGTGGGGGCGTCATATCGGCATCACCGCCACCCAAACCCATCGAGCAGAGCACATTTCCATCCACATCCTCGATGGTCACGTTGGACTTCTCCTTGTCCAGATCCAAGTCCCGATCAATCTC
FBgn0030577	BKN32373	GACGTCTTCTCGGCAAAATCTTCATAAAATCTGTCGCTATCGATTGCGTGGAAATTGTCGTTTCGATGATTTATGCCGATACTCACACGATGTGTTACAAAATGACAACCTGAGGCCGCAGATATCAAACAATGCG
FBgn0030578	BKN21700	CGACACCAAATGACAACCAGAGTCCGCAGATATCGGAAATCGCGGATGAAGTCGTGGAGAATGAGCAAGTGGTGGCCTCCACCAGTAGCTACAGTCGCCAGATGACCTGGGCAAATGCACCAGAGTTTGTTCCCAGGTACAAAGCCAATTCTGCCGATTTCCAAGCAACTGAAGGTGTCCAGGATATTTGTCCATATGGTGGCAGCTGTATCTGGGGCAGTAAGTGCTCGTATCCACTTCACATGGAGATTTGCAAGATGTGCGACCTTTACTGCCTCCACCCGATGGATCAGAACCAACGCCGTGCGCACAATCGTGAGTGTCTGGAGCAGCACGAGCAGGCGATGGAGCTATCTTTTGC
FBgn0030600	BKN21169	GACCACCAGACTCTCGAAGCACTCACGACTCACACTGTTGGCAAAAGCCCGGGAAATACGCTGCACAGGATCGGCGTCCATTTGGGCCGGCGTCTGTTTGCAATCCTGGGTGACCAATCGGTACAAAATCGCCGGTATCTGGCCAGAGTTGACATCGGTGCCGTTGTTTGCCTTTTTGCTGGATTTGAAGGAGAAAACCACCTGATCCTCGGTGGTCACGGACGCCTGACCGCAGGATCCGCAATCGGAGGAGGGACCTGCAATCCGGGCCCACACCAAATACCATCTGCCAGCTACCGCACTGACCGGTTTGGGCAGAAGGATATGATGTTTACTCCTGGCGCCGCACTCGTAGGGCACCTCTTTGGTCTCGCTGATC
FBgn0030674	BKN24162	ACAGAGATGGGAGTGCTGCTCGCCCGCCGGCTATTATGTATCCCACAAATAGCTACTACGCCCGTCCACTGGCCGAACGCAAGGCGGAGCTCTCTTCGCAGCTGCCTAGCAGCCTGGCGCCGAAAAAGCCGTCCTGCGTCACTCAGCGAGCGGCGCTACTTAAGTCAATGCTAAACTTCTTGAAGAAGAGCATCCAGGATCATGCTCACTTTAGCAACATGCGCAACATCATGGAGACTAGTCTGACCCAATCGCTGCGCCATATCATCGCCAATGCGGAATACTACGGACCCTCGCTGTTTCTCTTGGCCACCGATGTGGTCACTGTGTACGTGTTTAATGAACCATCGCTGCTATCTTCGCTGCAGGATCTGGGCATTACCAGTGTCATGCTAAAGG…
FBgn0030693	BKN40062	GCCACAATATCCACACAACGGCCAAATACGAAAACAGCTTGGACAGGGTCTGTTCATCCTCGTATTGCCTTGTTCCCCGATTAGCAGCTAAATACATGGGCAAATGTTATTTAATATCAATCTCAGAACTATTGAGATGGCATGTAACCTACCAGGTGGA
FBgn0030809	BKN20052	TAGTTCGTACACCCCCTTGCTGTCGGCTCCAACGGGTTTCTTGAACACGGCAACCGTGTTGATAACTTCCTCGAAAACGTTGTCGCTATTTCCGCTATTGCCATCTGGCAAGGCGCGACTCAACTCCGAGTGTGAGTATGGCTTGATACACAACAGCTGGATGATCTCCTTGCGCAGGCGATCCTCTTCGGTCACCATCGAAACGCCAGGCATCCAACGTTCTCCAATGATCACGATCAGAAGTTCCAGGAACTCGTCAAAGATTGACGCCTCTCGAATGATATCATCGTTCATTTCATTACCCGACAATAGGGACCAGTAGTTTTCCTGTAACCAGGGGATCGTGTTGAACCTATTCAACACATGGATCAGGAACTCGTTGCTCTCCATTAGGGAGGC…
FBgn0030873	BKN28125	CTGGATGGGCTTGCTGATGGCCCGTCGCATAACCAGTGCCGTGATGCAGGTGAACACCAGCCAGATGATTATGAAGCGCAGCCAGCCGAAGCTGCAGGAGATGATCAGCGGAATGAGCCACATGGCCAGCAGGGTGACGAAAGCGTAGGATCTGTAGTGCCGCTTCTTCCACTCGACCAGGATGATCTGGGCAATAACCAGGGTGACGAACAGAATGATCACCATCTCGGAGTGCATGGCATCGTGGCCGCGATGTTTCTCCACCATCAGTTGATGC
FBgn0030915	BKN40410	GAGGCCATCCTGCAGTACATCGTGACCAAGAAGAACGAGTACAGCCGCCGACTGAAGGAGTACGAGCGTCTGCGGCGCGCGGAGGAGGATAAACTGAGCCAGGAGGCCAACAGCAAGCAGCAGGCGCGCATGGAGCGCTTTGTTAATGCCGAGAAGCCAGCGATGACACCCGCCCACTCCTCGGCCGCTGCCAGCGAGAAGCCGTCGACCTCTTCCGCCGCTGCTGCCGCTTCATCTGAATCCTCGTCCGCATCCTCGATATCCAACATGACCAACGGGCACGAGAAGAAGCTGCCCAGCTTCTGGCTGCCCTCCGAGTGCCCCAATGCCGGGTTAGCCAAGGCCCAGAAGCCCGACGCCACCATCTACTGCCCGGTGTCGCAGAAACCGCTGCGAGTC…
FBgn0031018	BKN25123	GTTTCCGTCATCGCAAAACTGATCCAGCCGTGCCCTTCCACTTGACCCAGTGCCGGCACGTGATCTGCGGCCCCTGTTTGGGCCAATCCTCGCTAGAAAAGAACTGCCCGCTATGCGGCCAGGTGCTCAAAGCGATCCAGATCAACCGGGATATGCCAACTAGCGTGGCCAACTACTTCGCGGATCCCCTGCGATTCCAGCAGATCTACCGCAAGATCTCCAAGTTCCAAGCGGACCAGCGAGCATCGGACAACCTGGGTTTCTACCGTCAGTTGCAGCAGCTGGAGCAAAACAAGCGCCAGCTGGAGGGCTTTTGCAAGATGGAGGCGCAGCTGAACCAGAAGGTCGTGGAGGAAAAGAAGCGAATCGCTGAATTGCGCACCTACATCGCTTACCACG…
FBgn0031107	BKN20277	GACATTGTGGACTTTGCCCTGCAGGACAGCTGCGACGTGGAGACGGCACGACGGGCCATGTATTGCCAGATGCAGCGATACCAACTGAGGCTAGCCGGTCTGCAGATTGTCCAGCAACTGCTTGAACTGCACGGCTTGCTGGATGCGGCACAGTACAGTCTGCTGAACGGATTTCTTGGATTGCACTTGAAATCCACATCATCCGGAGGAGGATCTACAGGATCCGGAAGCTCCTTGCACGTACTCGGTCAGCTGAACATGATAAGTGCCTACCAGAAAGCCAGGCTACTCCTGGCACAATCTCGTGTCCTTGACTGGGCGGTGCGAGAGCTCCGTCGTCTGGTTAACCAAGAACAGCAGGGCCACGCCCGCGGCAAGGACAGCACCAATCTAGGAACC…
FBgn0031282	BKN27776	AACCTTCATGCCTTACGTGGAGCGGAAGCTAAGGACCAGGATCACCAGGCACGAGGACACCAGTCCCTGGGAGCAACGCCTTCTAAGCGCATTCCATGCTTTCCATGCCGCCAAGGCGGCGCACACATTCTTTTACCTCGTAAAGTACGCCTCAAACCACTCGCCCATCTTCAGATTGTTGGGGCTGACCCTTCGCTATCCCAGCGAACCTCCCAAAGAGGATCAGTGGACCTACGTGGTCCTAAAGATGCTGGAGGTCTTGGCCTTCTTCCTGCAGTTCGTCC
FBgn0031384	BKN21209	TCCTCAAGTTCATCCCCAAGAGGATTGCCACATTCCGGCTGTGTCCCTCGACCAAGTTCCATTTCCTGCCGCAGTTGGTGTCCCAGCTGCACGGCCCTGTTTTCATCATAGACGACGGAGCCCAACCCAAGATTGAGTTGGCCTCCAAGGATCGGAATATCATAGCTGCCACCTTCACCCATTTTCTGCTGAAGAACATTGGTGGATCGGAGACCTTCAAGGACAAGCAGGACTTCTTTTACCACGAGGTTCGCAAATTCCATGCCAGCTACTATCACGAGAAGATGGCCCTGAAAGTGCAGCGCGAGAAGATCCTGGAGAGCAGCATGAAGGCCGTCAAGGGCTTCTCGGTGTCCGACTGGTGTGGCAACTTCGAGGTCACCTTCCAGGGTGAACAGG…
FBgn0031474	BKN25923	CTGGGAGAAGTCGCAGTTTCTGTCGAAGAGCTTCCTCGGCTTCGTGGCCTTCAACTTCTTTCTGTACAGCCTGTTTGGCATAGAGGTCTTCAACTCGCTGATCAACGCGGAGCGTCGCGACTACGCCCACATCTTCAACGGATGCTATGCAGTATTACTCCTGATCGTGGTGGTCTTCTTCCTCATCTACGGCGTGGAAGTGTTCTTTAAGCTGCGCGGCGGTTTCGTTTACGACCAGACGGGCAAGATTCTCGGTCCCAGCGAGGCAATTGTGAATGCCTCACAATTGCATCAGTCGCGATTCGGACTGCTGTTTCAGGCCGTGATGCTAATCGTGATTGTGGGCT
FBgn0031498	BKN26733	GAAGAACAAAAGCGTGGAGCTGGTCGCCAAGGGCGGACGCTACACCTACAGAGTAATCGCTGTTGTTCCGGACAGCTATCCCATGCAGAGTGTGGAGCTGCGCGGTCAAGATTCCAATCTCCCAGCCGTGCTCGTGCGTTACCTAAACGGCCAGTCAAAGGAAATAGCCCGGCAGTGCGTGGAGCCACCGATCCGTATGAGCAAGGAGGCTCTAGCCAATTTTCGGCCTGTTAGGAGTCTGCAACGCTCGCTGAAATTCTGCCTGGAAGCCACCCGGGACTTTCACACCGAGCGTTGTCCCATATGTGATAGTACCGTGCTACCCGAATACCCAGA
FBgn0031816	BKN22692	ATTGGTGCGTTGAAATCCTCTGGAGATTTAAAAACTCAATTAGGGTAAAATGTTTTTTAAATGCCTATTACGATTGAAACTAACTATTTCCATAAAAACTAATTGATATTTTTAAATCTTAAGGGGACCAGACCAATATTTAAATCATTTAGGGAGCCTTTTGTTTATGTTTGTTTGTATGGTTAATATTCGATACCAGCTCGAATTTGATCTAAATTCAATGCGTTTCGATTTCAGTTGTGTTGTCTTGAGCTAACAAATCAGTGTCCTCAGATGTGTGGGTAGCATGGCAAGAGGTTTCCTGTTGCTGATGCGAATATAGATGCGGATGCTGATGCTGTGGTTTGAATCGGGTGGATATCACGCCGAGGATGGTTCATCGGTGACCAGGGACAGGCG…
FBgn0031848	BKN21150	ACATGTCGCGGACATAATGATTAACCAATGGAGCGTCTTATTGGAGTTGTCCATAGGTTGCCGCAGGAGGGGCAAATATCGCGTCTCTGCAAGTAGGTTTGGATGCACCCGCGGTGGTACTGGATGTTGCAGGACCCGCAGCGAATGTCCCACAACACCAGGCACTTGCACAGCGTGCAGTTTTTTATGTTATCGGCGTGGTTCGAGCTCAAATAGAAACTGAGCTCGACGAGGCTACGTGGACCTAGGTAGATTCTGTCGGTCACCTCCATGAAGTAGCCCATTTGGATCCACTTCTGGAGCAGCTCCTGCATGCGGCTCTTCTTCAACGGCTTCGAGCTGGCCTGTAGGACGATATCATTGTAGGCGTCATTCCAGG
FBgn0031857	BKN26140	CTCTTGGCCAGCGAGTTATCGGATTCATTTTCCGACGAAGTTTTCAGTGTGGATTTCGATGGTGTCTTGATAGGAATACTGGAGGTGGTCTTGGAGTTTACAGCTGGCGACGCTTTTGAGCTAGACGTGGAGTTGGTGTGAGTAGTCTTCGAAAGAGCAGCAACGGATTTCTGACTGGGTTGTTGGCTCTTTGTAGTAGGCTTTTGCACTGGCTTAGTTTCCGTCTTGGAAGACGCCTTGATATTGTTAGACTTTTCAGCTGGAGGCTGTGGTTTTTCCTCTACCTTTTTGGCCTTGTTGGGCTGCACTGGAGGTTTGCTGGGCGTCTTGCAGCATATGGAGCA
FBgn0031999	BKN21311	AAGCAAAGGAGCAACTGCATCCCAAGAGGCTACTCAGCTTGAAGGCTTCTCCGGAGCTGAGAGTATCTCCACCAACTCCAGACACTACTCAACCCCAGGTCCAGATGCCAACTCAACTTCTGCTTTCACTGACTCCAAGACCAGAGGTCTTTGATGCACCCTCACCACTGACCAGAAGTCCCTCACGATCTCCCGGAATCTCTCCCCCCGTGTCACCATCACCCAGCATTACTCTCAGACCGAGTACCCCTCCCGAGAACACCGTAATCTTCACAGATGATCTCAAGTGCGGCATCTGCCTGGATGTTTACACAGATCCCAGGACACTGCATTGCTTGCATTCCTTTTGTCTCCAATGTCTGGTCAGCGAGAA
FBgn0032208	BKN21897	GCTTCAGCTGTGCCCTTATCTGCCGCCTCTCGCGCCTCGTTTTTGCCTCAGCTTCCTTGACACTCTTTCCGATATCATCGGCAACGCCTACGACGCGCCCATAGATTTCGAAGCCACTCAAACTCAAATAATGGGTCTGGCCAGACGCATTGCGGCCATTTTGCTGGATTCTAATGTGGCGATACCATACGGAATCATCAGTTGCACAGTTAATGGGCCATGTGGCTGTGCTGCCAGGCTCCACAAGACTCTTGTCATCCACATGTGTGCTGAGGGTGGTCCAAGTTGAGCCATCCTTGGAGCCTTGAAGTAGCCAGTTTCTCAAAGCCGATCTTCCATAACCGCGGGCATGGCGCAGCGTGTAAGCAGTGGGAATTATATAGACACCCAAGTCTATGG…
FBgn0032467	BKN21339	GCTGGCTTCAAGGAGAACACAAACATCACCTCAACCAGTTTGGCAGTCACATATGGATTCTTGATGAGGTGCGATGCGCAGACGCAGGTCAGCAGCCAGGTGATGATCGAGTGGTCGATGCCCTGACGGATGTCCATGTTGGCATGCTGCATGGTGAACAGGATGAACTCAGCGATGTCATCGATGTACCACTCGGGCAGTGCGGAAAATGCATCCGTTGGTAATAGCTGCTGCACGGGCAGTTTGGAGATGAAGGGTCCCTCGATCGGGCGTCCCTCGAACTGGTATAGCATGAACTCGCAGACAGTAGAGTAGAATTCCGTGCAGCGCTGGAGCAGGCCCGGATCCAAAAGAGTGATCTCGCAGCAGGTTT
FBgn0032635	BKN27422	TGTCCTGGAACAGGAAAAGGAGCTGGAGGACGAGTACGCCGCAGTGCTGGGCGCCTCCGATGAGAAGTCGTGCACTTACGCCAAGGGCCCCATCGGCCGACAGGCTCTGTACTCGTGCCTCACTTGTTGCCCCGAGGCGCGCGAGGATCTGGACAAGGCCGCAGGAGTCTGCTTGGCCTGCTCCTATCGCTGTCACGAGCACCACGAACTGGTGGAGCTCTATACTAAGCGGAATTTCCGCTGCGATTGTCCCACCCAGCGTCTGGGCAAGTGCTCCCTGAACCCACAAGTCGAGGGCGTTCAACCACGTAACGTGGGCAATCTGTATAACCAGAACTTCCAGGGGCTGTACTGCAAGTGCAAGCGACCCTATCCCGATCCCGATCGCACCGTTGAGGA…
FBgn0032660	BKN27130	TTCCTGCAAGTATGCGAGTGTGTCCTTGCGCCATGTTTTATGGCCAAAGTTGTCTGTCTTGTATTTGAGTTTTAGTTTCTCAGCTGAAAGTTTTCGATTGCATTGTGTTTCTTGAGTATGTTGCCTGGGATAAGATTTTGTTTGCGTTGTTATAATGGAGCAACAGTTTCTTTAGGTGTGAATATTGTGTTACGGTCTTTCGAAAGTATATGCCACAAGTCTATTTGTGGTATTTAAAACCGTGGTATTTTTAGTTTAGTATGCTTTCTGCCATATCACGTCTTACAAGAAAATACGATGGAATTCGGGCTCATCCACTCCGCACAATGGGCATACCCTGCCAGTGTCGACAGCTCTCTTAATGCACGCTTTGCAGAAAACGTGGCCACAATTGGTGGA…
FBgn0032812	BKN29128	CTCCTGCATGACCGAATCTTCGGAGGCGTCCAGTCTTCCCGGACTGTCCTCCAGGGCTGCACAGCTGCTGGCCGCCAGGGCTGCGGCGTCGGCGATGCTGCTGTCGTCGATTTTCTTGCCACGACCGCGTCCTCGGCCACGTCCGCGCCCGCGAGCCCTGGTGCCACGCCCTCGTCCGCGGCCGCGCTTCACTTCCTCGGTGTCCATTGTTCACTTGTACTTGCGTGGGATTTTATGCCGGTTTTTAAGTTTTTCGGTTTTTGTTTAGCTCCGCATTTGCGTTTGGCCAGGGTTGTCAGCTGTTCCCACATACGTGCAGT
FBgn0032863	BKN28295	TGCTGAAGACGATTGACTGGAAGCGCAATGCTGAGGGACAGAAGAAGGTAAAAACTTCGACGGCCGTGGCGAATGCAGATACCAGTTCCGAGGACGAGATGGAGTGGGAGCTCCAGGATGTGCGAGTTCGAGTTCCCATCACATCCATAGCCACCACGACTACCTCCACGACCACCGTAGCTGCGGAGAGCGCCTCGAGTAGCTCCCTGATCAGCTTGCGTCCGGACCGAAACCTGATTCAGGGCATGCGTCGATCCCAGTCGAGCAGGACTA
FBgn0032877	BKN24485	CGGCGTTCTTGTTTTGATTTTGTGTTTCTTCCTTTTCTTAATTCGAGGACAGTATGAGCCCCCCGCCATGCTGGACGCTCTAATTCGGGCAGCGGAGCTTGTGGATCTGGTCCTGCTGCGTCCGCTGGCCAGCGTGATTGATGCAGTGATTACTGGCGTGTACTACTTCCTGTGGGGCAGCTACCTCGTCGGCTTCTGTTTGGTGGAGGGCAGCAGGAAAGGATGGAATCTGTTGAGATGCGCGGTCAGGAATATCAACGAGGGCATCCGCGACTTGGGCCTCATCACGCTAGATGTGGCGGACTACTTCTACGGCGGCACCAAAGGCGGGCTCAAGAATGTACTCGATTTTGGTCACTGCATATCCCGATTCA
FBgn0032956	BKN20636	CGAGGCTAACAAGTTGCTCCATCGGTGCTCAGTGTCGGAGTACATGCAGGAGGTTATCCGGATACTGGAATATGAAAGCCGGAGAGCCCAAAAGTTTTTACACGTCAGTTCCCTGCCAAAACTACGTAAAGAGTGCGAGGAGAAGTTTATTAACGATCGTTTGGGCTTCATCTACTCGGAGTGCCGCGAAATGGTTTCAGAGGAGCGGCGCCAAGACTTACGCAACATGTACGTCGTACTAAAGCCCATACCCGATAATCTCAAGTCTGAGCTCATAACCACCTTCCTCGATCACATCAAAAGTGAAGGTCTGCAGACCGTATCTGCGCTGAAGGGCGAAAACATCCATATTGCGTTCGTAGAGAATATGTTGAAGGTACATCACAAGTACCAAGAGCT…
FBgn0033015	BKN22308	TCCAACTCAGCTTCGCCTATTCCCATAAATGACGACAATTCACAGTCAGGACTCATACTGCCAACAAACATATCGTCGTCGTACGATAAGACTTCAAGCGATGCTGGAGCTTCCAATGACTCAATTCCCCTAGCAACAATGGTTGCCATAAACGCGGGCCTGACAACCTCAAATGTTTGCAATGCGCATCCGGTGCAAACAGGAACAAATCAAACGGTGTTTGCTACTGGTAATAAGGTCAAACAACGTGTAGAACGTGACATAGCGCAACCATCACCTTATTGTGACTTTTGTCTGGGAGATCAACGAGAAAATAAAAAAACCAATATGCCCGAAGAGCTAGTATCGTGCTCGGACTGTGGTCGTTCCGGTCATCCATCGTGTCTGCAGTTCACGGCA…
FBgn0033783	BKN20367	CTGCGCAATGTCACCTCTAATATCTCATCGGCGGCACTCGTGGTCGGCGTCTCTTCTACAGCTTCGATCCGGTTTACCTCCAGCACCTGCCACTGATCCAGGTGACTGCTGTTGGTGTCCGTGTTGGCCTTGCTCTCGTCTGAGATGCCACCAATGGCGCCCAGCTCCTCAAAACTTGACTGCGAGGAGGCATCTGCCTTGGAGCTGCTTGACCCCGGCTTGGAGCAGCCTGGACTAGGTGCTGTGTTCCCTGCAGGTCCATTATCTACGTTCGCCAGATCAACAGGACTGGGCTCTGCCGCAGCATTGACCCTCCGGCCACTGGTATCGGTTTTGAGTGAAATCGAAACACGCTCACTGAACGTGGCCATAATCTCTTCGTCTGAGCACTCGCAGTCG…
FBgn0033828	BKN30152	ATCGTGGAACTGCCTGGACACCTGGCCATCCATGTCCAGGCTGCTCCGACAGATTGGGCAACGCTTGGCCACCCAGTTGCGAGCTTCCCTGTACAGTGCTAAACAGCTTTTGCAGAACGCATGATTGCAGTGCAGCTTCTCTGGATTCTGTATGCGATCCAGGCAAAAGGCACACATATCCGGCTGATCCCCATCCTTAATCGTATCGAACAACGATGGATGATCGCCGTTCTCACTGGAGTAGTCGCTCCGCAGACCAAAGTTCGTCGCATCGAG
FBgn0033884	BKN40462	GCATCCAACACCTGGCTATCCGGAGGAGAGCCCCACATTCAAGCTGCTGCGTCCGCGTGGATTGGACGATGCCCGCCTGGAGGCAATCCGAAGCGCGTGCAACGCCAAGATCAAGGAGTCAATTGGTTTTCCGGTCGTTTTCGACCTCATCGAGGTGGTGCGAGAGCATCTCAGTGGCAGCAATCTGCCCAGTGGCCAGTGCGTTGTCTGTTTGTATGGATTCGCTGATGGCGACGAGTTCACACGCACCGAGTGCTTCCACTACCTGCACAGCTATTGCCTGGCTCGGCATCTCAATGCCCTACGTCGCAACTACCAGGAGGAGTTCGATAAATTGCCTGCCTGGCTGCAGAAGACGGCCGATCCCTTCCAGGCGCTGTGCCCCGTTTGCCGTGAGCA…
FBgn0034109	BKN21330	AGAGGGCCAAGGTTCGTATTTAAACGAACGTAGCCCTTCTTTTTTACCCGCTCGTACTTGACCAAATCATCATCTATGATAGCCGCCTCTATTTGGGAAACGGGCACCATGGCGGTAGACGTAAAACTGGCCGCCACCGCTCCAGTTGAATAGTGAGCTGCGTTGAACTTGTCAGCTGTACGCTTCGAAGTGGAGGCCTCCTCTTCCGCTGGCTGATAGTCCTGCTGCAGCTGTTCCAGCGTCTCCTTGGTCTCCAGATTCATGGTCTTAATGCGGCCGCTGGCTGGATTCTTTCTCTCTTGCTGCTCTTCTTCCGTCAGGACTCGTAGATTCTTCTTAATATGATAGAAGGTCGAGATGTCGTACTTTTCCAGCTTCTGAGGATCTTGTATTGTGATG…
FBgn0034312	BKN31557	CCTGCTCCTTATGTACCGGAAAAGAAGGCTGCCTTCGGTTCGCACAGCTGTAGCGCCCGAACTCTGACCGATGATGTCGAGATCCTGGTGCTCAACGACTGTGACTACAAGTGGGTGCCCGGACAGCATGGAACATATCCGCGGGATGCTCTGAACACGGGCTACTC
FBgn0034314	BKN29198	GCAGAAGGTGCAAAAGAAGGATTTTCTCATCAGCAGCTATGTCGAGCAAATTGGCGTCCTCAAGAGTGATGCCCATGTCGTTGATGGGTTGCGCAAGGAAAACAAAACATTGAAATCACAGATCCAGAGTATGGAAGGCATATCGGCTATTCTGGCGGCTGGCTCGGCGGATGCCGACCGCTTGCTCAAGAACGAGGCTGATCCACATGTCCTAGCCAACTGGGTGTCCACTCTCAAGAGGGAGTTGCGACAATGCGAGAGCAAAAAGACGGAGCTCAGGAATGTAGTGAAGGTGGTGCAGAATGATCTGCGAAA
FBgn0034546	BKN30757	GTTGGATGCGGACTCGTAATTCAGGTTATTGCACTGGGTGGCACCATCGACGCAGTGCCGCAACGTGGCAATGGAGTCTGTGGCCGCGGCTTTGGGTGGGCCAGCGGAATAGGAGGAGCTGGTGGCGGCGGCCAGGACGGCCTCGGTGCTGACCAGAGGATGACTTGGGTGCGGTAGCTTCTGGAACTGAACATTTGGCTTTAGGCCCAGGGAGCAGGCCGGTATCTGTGGATCCTCCGCATCTGCTGTCGTACCATCCTTGTCATAGCACTTCACCTTCTGCCAGGAACTGATGCGGGTCTCCACAACGATCATGCCCGGCGGAGTGTCATCGGCACTACTGGAGGACAGAGCCTCATCAATCTCCATCTCCAGAGTGGTTTCCGGTTTA
FBgn0034585	BKN20932	ATTGGTTGTCGATCTCCTCGGACGTGGCCAGATAGCGACCGGACAGAAAGTCGTTGTCCGCCTGCAACGTCTCCAGTTGCTTGTTGACCCGCTCTCGGTCGTCGGAGACGCGCTGGATCTGCTTAATAACCTCGTCCTTGGTCTCGAGAAACTTTTGCTGCATGTCCAGCAGTCGCTGCTCGTTGGTTTTGGCCTGGTCACGCAGGCTTTGTACTTCGCTTTTGTGGGCCTCCCGCTTTTCTTGCCACTGGTCCTCCAGATCCTTGCGCAATGCCGCCTCCTTAACCAGTGTCTCCCGGGATTCCACCAGCTGCTTTTGCAGCAGATCCACCTGTTTCTGCTGTTTGTTTATATGGGCACCCAGCTCTTCGGTCTTCTTTTCTGCCAAG
FBgn0034863	BKN33170	TAGGGTCTTAATGGTGCTCGAGCACTTGGCAGTCTCGATGTCGGTCTCGAAAATTTCGCCATCGGAGGACTGCAATTTGATGACTGGCATGGTCCGTTTTCGCCCACAAAGGGTTTTCCTTT
FBgn0034904	BKN25466	GAAGACGAGTTTCTGGGCACAGAGCTTGTAGAGCCAAGGGATGTCCAAGTAGTTGCAGCCCTCCATGATTTTGCAAATGCTATCGATTTCCACGCGCAGGAACTCCTTGTCCCAATCGGAGATCTGCAGCTCAATCTCCTCGGCCGGAAGAGGATCTTTGCTGTCCACCCAGGCGGGCTCTTCGTGTTTCTCATGGTACTCAGCCCACAGCAAGATCTTCAGCAGGACATTGCTGTGTATACCGTGCAGCGGCAGGACGAAGTCCTCATCCTCTGGGACCTGGCCAACGCGGCACATCTCCCGGATCACCAAGGATTTCTCGAGCAGAGCCAGATTTACGCTTATCGTACGGCC
FBgn0034989	BKN24924	TCGTGGAGAACAAGTTGCTGCTGCAGGTCCATAGCACCATCAACCACGTGCGACTGATGCCATTTTCCATAGCGGAAATTATACAAATGTCTAAGACGCTAAAGGACATCAGTATGGGCCTAGTGGAACTGGCTTTTCCGGAGACCCGTAGCAATCTGGCCAACTACCGCAAGGTCCTGGGTCACACGGAGGCCGACGACAAGAAGTTGCGGCACCAGAAACAAATCTGGGCCAACCTGCTCAATGTGGTCGTCTTTGTGCTCAACCAGATCCACACTCGCGACCTGCGCTTAGGGTTCTGTCCGGAGGATCACTGGACCGTCACCAGGCTAGACTTACCACTGGATAGGCCCACAGATCTTCCGCTGACCCATAGCAGTCGTCTTAGGGGCATTCGAC…
FBgn0035024	BKN20035	GAACTTCTGGTCTTGCTCGGACCAAAGAAAACTTCCCGGCTCTGGGAGGAGGAAATGGAGGTGGTGTTACTGGGCCCACTAGCAGCAGCATTGCCGCCCGGGCTGCTCAATCGCAGCACCCCGTGGCAGCTGTCTTTAAGAAACCCACAAGCGCGGCAGGTTCTGGCAGTCGAAGTGGGCCTCCCGGTAACGGAATGCTCCTGCATGTGTCAAATCGATCAGCAGCCGTGCCCAAAAAGGCAGCCACGCCGCAGGTAGACTTTCCTGCATTACCGGGTAAGGGGAACAAGAAGAATCTGCGCAACCTGGAGGAGGATATGCTGCCTAGCGGATCGCCAGTGCCGATGGCGAACATCTCCGCTAAGCATCGGTCTCTAGCCGATGACTACGTGTCAGTGG…
FBgn0035232	BKN21712	TGCAACTCCTCAGTGGTCTGTATGTTGATCTGCTCGATGTAGCTCCAATCGATGAGTGCATCCGGCGAGCCATTAACCTGAGCCTTTGCACCCGATCTAATGACGAACTGAAAGTTGGCCTGCAGGAACTGCTCCTTGTTGTAGCGCTGCTTTCGGCCACTCAGGCCGTGGTGCTGTTGGGCCTGATGGTGATGTCCTCGCTCCAGTTCCCTGGGCACGCAGTGGAAGTTAAGCAGATGGTTCAGATTCTGCTTCTTGCTGCCCTGTGTATACACAGAGTTCAGTTCATGGTCAAAGTCACCGCTACGTGAGTAGCCGGTGGCGGAGTAGGCTAGTCGGGAGCTGCCTGAAGCCCCGTCCTGGCCACGGGGTGAAGGGAAATCGTAACCGCCTCCAAAC…
FBgn0035233	BKN21453	GTTGCGTTACCGATGTTCCTAGAAAGTGTCATCTCAATTAGGCAAAAGTATAACAGCTGATTTTGTTATCTGAGCCGCACTTTGATCGGCCTTTGAATAAGATATGTTAGAATCAACATTGCAGTAACCCCCAACGACATGGACTTTCGGAACGCCCGCGCCCGGCAGCCGGAGATCGTGAGATCCGTGCAGAAGGATGCACGGTACACCAACGAGCTGGCCGAAGACTTGTCCGATGTCTTGCGCCTCACCGGTCCACGGAACTGGATAAAGTACAACCAGATGTGCCGACTTCTGGCGGAGCTCAGTTACCACGGATTCGCCTCGGCCAATAACCTTCAGACCCTCGGCGAAGAGTACACGGGGATA
FBgn0035333	BKN20801	CAAGAGCACTGCAAATCCAAAGATCATAGCCGAAGCGACCAGCCGCCGGATGTGTCTCACAATTGGTACATGGATCATTTCCTGGATGGGACTGAAGTCAGGATCGTTGACATTGCGGAATATCCAGAGCACTCCCGGTCGCAGCACCTCGCGCAACAACGATACAAACGCAGCGAAGTAGTAAACGTATACCATGCCAAACATCCAGTGGACAAAAAGTGAGGTGCCCGGAGCAGCCTTAAAACTCTCTTTACGATCCTTGAGGCTGGCATCTAGTAGGGGCAACGAACAAATGTCCAGCCACCAGCCGCAAATCAGCGGGAGTACTCCGATCTCCAACACCGACAGCAGCGACACCTTGACCACAATATAGCACAATCCAATGAACCAGCAGACTCT…
FBgn0035479	BKN27272	AGGACGTTGTTGATGCAGTGGCGCCCAAAGAGGTGGCCACAACGCAGGGACACCATGGAATGCCTGCCATGCGGCTCACATTTCAAATCGCAGATGGAGCAGATGTTGACTTTGTACAGGAAGTCCAGTGCCTTGTTGAGCGATTTCAAATAGCTGTGCGTCTGGGCAATGTGCCTCACCAGCAGAGTGAAGTACTCATATTTGCCTAGCTCTTGCTGCAAACTCATTAGAATATTCCCGCGCCTTGAATGGTATAGATGCATCCGTGATGTGACCGATTCCAGTTGGGCTAGTCGCTGTTCTGGACTGGCGAAGCTCTCCTCGAGAATG
FBgn0035483	BKN28212	GGAGTGCTGCAGATTGTGAAGCTGCATGAGCACAGGGTAACGCGCGGATTCGCCGGCTTCTGGACGGAACAACACAAGTTGCTGCACGAATCCGCCAACGAGATGCCCTTCGAGTTGCGTAACCAGAGCCATGGTGTGGAGATTGTGGACGCCTTGAGTGCCGCCGTCTTGGACGTGGACGTGGTCTACGACAACTACGAGCCCTCCAATCTGTCCCTCTTCGACCATGTGTTTGGTTTCTTCTCTGGCGTCCGTCAGAGGGGATTGCAAACGACGGAGGAGGTGCTCAGAGAAGGCAGCTTCCTGACCGCTATTGGTGAACTGGAGTTGGATGGCGATACTCTGCGCATGCAGCCCTCCAATGAGGGACCGCTCTTCCTGACCACTGCCACCAAGTCC…
FBgn0035518	BKN21867	TCTTCGCTCGATGATCTCCTGGACCGATCCCGTTTCATCATAATACTCGTTGCACTTGTAAACCAACTGGTTGAGTCCACAGTGACACTTGGTCTTAATCACAAAGTTGCAGGGCGCACAGGGCGGTGGATGACATCCTTTGGGACAGGCGTGAATACATCCGGTTGGTCGGGGAACGGTGCAACCCTCCTCGCAGTTGGCACAGCCAGTTTGCGCAGACATATCCTGGGGAAGCGGTACGAAATGGCAAACCAATGAACACTTGTGATTGCCGCACTTAAGCTGACGTGCACACGATCGCTGACAGGAAGTGGGTTTGGAGTTCCAGCATGGCCAAGTGGCAACCTCATGACCTC
FBgn0035689	BKN22177	GAATGGAAAGAGGAATGCCAGAGCAAACTGGAATTGCTGTCCTGCCTACAGGACTTGGTCAAGTTTCAAATCAAGTACTGGATCGAGGTGGAGTATATGGTTAAGGCTTTTGACGAACTGGAAATGTGCAAGATGCGCATCCTCCTCACCGACGATCCTGAGGAGCAATCGAACTACAGAATACTGGCGTGCCAATTGGACGAGCAGCTACAGTTCAATCAGTATAATCTACAGACATCGCAGTTGAACTTTACGAGACTGTGCGGTCGTTTGAAGTACCTGAAGCATCTGAAAGAGGATTCCGCGGACAAACCGTGTCCCATCTGCCAAACCCAAGATGACGTGAGG
FBgn0035704	BKN20415	CCCAGCTCGTTGCTAAACTCTCGTTCCTGAAACGCCAGCGATATAACGTTTAGGGTTTCCCGAGTATCGAACTTGAGGAGAGCTCTAAGATAGGGATAGGGCAGTTCATCGCCGGCATTCTCCTTGGAATGCTGGGAGGTCAGGCAACGCAGGACATCGTGCTTGACTTGATGCACCAGCTCCACGGGAATTTCTCCGCTGGGATATTCTCTTCCAGCCAGACAACTAGAAACGTAGACCAGCAGGCAGTTGCCCAAATCCGTCTCATCTGGGGTCACCAATGGAAGGAGCTCCGTGAGCGCCGCCGTATAGTCATTCAAAGCTTGGGTGTTGAGGTAGATTTGAGCCCTAAACAGACGATGCTTCTTCACAGCCTTAAGCACCTGGTTGAGATCCAGG…
FBgn0035876	BKN21429	AAATCCTCGGACTGGTGTTGCCCATCATCAATTTCCGTAAGCTACAAAGAGTGCTAAAATCATGGACATTTTCCGGACGACGGTTAGAGGATAGAGATGGTCCGGCTTTCCTGGCGCCGCAGATGACACTAAGCACCACCTGCACATTCTGTGGAGAGCGACCCACATTGCCCCACCACATGGGCTGTGGTCATATTTATTGCTATTACTGCCTTAATGCAAATGTTTTAACGGATGCCAGTTTCTGCTGCCCCAACTGCGGTTCTGCGTGTCCTGAGTCGGGAATCCAAAGTGTCTGATAAATAGGAATATAGTGCATGTGATGGTTTTATATGTCTTTTATTAGTTTTAAGCGAAAAGTGGGCTGTAA
FBgn0035953	BKN20113	GTTATCCGCGTGCGTTTTATCAATCAACAAGGACTGCACGAGGCAGGAATTGATCAGGATGGAGTGTTCAAGGAATTCCTTGAGGAGACCATCAAAAAGGTGTTCGACCCGTCGCTGAATCTCTTTAAAACCACCTCGGATCAGCGATTATATCCCTCGCCCATTTCCTACGTCCAGGACAATCATTTGGAGCTCTTTGAGTTTGTGGGCCGCATGCTGGGCAAGGCGGTGTACGAGGGCATCGTGGTGGACGTGCCGTTTGCCTCCTTCTTCCTCTCCCAGCTGCTCGGCCAGACGCAACAGGCCCTGTACTCCTGCATGGACGAGCTGCCGTCGCTGGACAACGAGTTGTATCGCAGTCTTACCTTCATCAAACACTATAAGCAGGATGTGTCCGAT…
FBgn0035983	BKN29126	GTGGTGATAGTGGCGATGTGGGCAGGTCGATATCCAGCACGGTATCCGCTTCGCCGGCCTTCAGCTTGGGATCCGAGTAGCGACGTAGTTCCTCCTTCGTCGGCTGACCACCTAAACAATCAGTGGTGCAGCAACCAATGGGCAAATCAACGCCCATTATCCCAGAGTGACGGTAGTCGATCTTTGGCGGCGTGCTGTAATCGTAAGGATGTACGGCAGTATCGGGACCCACGCTGGTCTGATCGCTCAGCACATCGCGGTTCTCGAGAAAGATGGACGAGTTGGAGTAGCGCTTTGTCTGGTGCGGCTTGTAAACAAAT
FBgn0036082	BKN31335	TGAGTTGCGAAAATGACAGCGACAGCGAGGACACCTGCACGGAAATCCTTTTGCCGGAAAATTCCAACAGTCCCGAAACGGAGGACTTTGTGTACAAGGTCCTTTCGGTGGACCAGATTGTTCAGCATCAGCGTAACATCATCGATGAGGTGAATAATGTCCTGAATTTGCCACCGCAAGTCACGCGTATTATCCTAAATCACTTCAAATGGGACAAAGAGAGCTTGTTCGAAAATTATTTCGAGAGCAATCCGAAGGACTTCTTTCAGCGTGCCCATGTGTTGAATCCCTTTGAGAAGAAGATTGAACGCGAGTCTGCGGCGTCTACATCCTGTGCCATACCTCAGCTCTG
FBgn0036421	BKN32729	TGAGTCCGTCTAGTCCCTCGCGCAGCTCATACAGATTCTCACTCATATTCATCGCATTATGATGCTCCACCGAAATCTGACCGAATATATTCAGCTGCAACTGCTCTAGGATGCGTGTACGCTCGGAATTGAACCACTTCATGTTGTTGTTAAGGACCTCCATTCTGCGCACACGTTCTTCTATGCTGACATCAGAATCCAGCAACTGCTGCGCCCTTAGGAAAAGATGTTCGGTGACTTGCATGAAGATCATCTTCCCCACAAGAGACTTCATCTTGTTTAGGGACTCCGAGCTG
FBgn0036546	BKN21358	ACAATTCCCATTTGGACGAATGCATTCACAATCCGAAGCGACCATTTCCCTGCGAGAAGGGATGCGGCTTTGACATACCCAAGGATGAGCTAAAGGACCACAACTGCGTGCGGGAGCTGCGCACTTTAATTGTCAAGCAGACGGAAAAAATGGGTGAGCTCAAATCGGAGCTCACCGACCAGCAGCTGACTATCAACGAACTGAAGCGCGAGCTGCAGCTATTCAAGGACTTTATGCGTGCCATGCGCGTCTCCAATCCTGCGATGCGGGCCATAGCCGACCAGATGGAGCGCGACGAGGTGATCCGCTGGAGCAGCACACTGCCCCGGGCCAGGGTTACGCGCTGGGGGGGAATGATCTCTACGCCCGAC
FBgn0036621	BKN22744	AGCCTGGTAATGGGACTGTGATGCGACGGCGGGAGACCACCACCTGGCGAAAGTCCCAAGCTGGGATCCAGATATCCCCTAGGAGAGCCCATATAATGCATAGGCGACATAGGTAACATGGGTGGCATGTTACCTAGAGGCGGTCCCTCCTGCTCGCCTAGTGGTTTCTTTATGGCTCCTACGCCTACCGCTGGAGGTCCCTGCAGCGCCAACGGTGTCTTCATATGTTTTCCTCGATTCCGTGCACGATAGCGTTCTACCTCCTCCTGGGAATGGGCAAAGGTACAGCTAGAACCTCGGGGACACACCCGCCGCACATTCAAGTCCCTGCATAAGCTGATCTTGTACTTCGGATTGCTATTGGTCGTCCCACCACTGCCACCGCCACTGATGCCGTCC…
FBgn0036660	BKN20225	ACAGCATCTTGTCATGAGCGGTGAACATAGACGAGCAAAGCCGTGTTCTTATGTCGAATATCTTGATCTTTAGTTCCCGACTGGCCACAGTGAGCAAGTGCTGTGAGTCACTAAAAGCAATGTCCCGGATTAGGAGTGCCGAGGTGTGCAGGAATTGCAGGGGCTTGAAGGTAGGTGGATCAATAAAGCGTACGCCGTAGCCGGGGAACAGGTTTTGGGCACTCTTTTGCGAGGCCACCAGCATGGAGTGCTTGGCGGAATAGAGCAATACACGGCAGCCGGGATCTCGAGTTATCTCGAAGTTCTTCTCCATGTACAATCGGTAGGTGGCTAGTTGTTGAATGCTCTTCTGGCCGGATGCATCGCCTCCGAAGGCTCCCCGACCACCACCTGCCCTCA…
FBgn0036809	BKN33178	TAGTCGTCGGAATTGCTGAAATCATCAAAAAACATATTCGGGAAAGGAACCAAAATAAGACAATTGCCAAGTCCCGAAAAATCTGATGGAATCGGTAGCCCTAGAGCATGGGTCGGCAATCCCACATCGACGTAATCTGCGTTGGGTATAGAGTGCTTGTAAAAACACTTGTTGCCAAAGAGGCACACGCCTTGTCCTTGTTTAAAGTACTTGCAGTCCCTTGCACGCATAGCGGCGAGGTGATCATTGATGAGCTGGTCCTTCGCCACCTTTTCCTCCACCCAAAAT
FBgn0036897	BKN28819	CCCCGAGTTAGTTCATCTGCATGAGCCAGCGTTGAGCCTATTATGTCGCTAGCGATTCTAATGGCCGCATCTGTGGCTGCTATGGTGGATATGAAACTGGAGGCAGCTGCTGCCACGGTGGTTGGATTGGCTGTGTTGGTTGGCCTGCTGAAGACGGTGTCGCTGGTCACCTGGTTGCCTTCGATCCGCAGACCGGCCACCCCCTTTTTGGGTATGGTGGCTAGGTCTCGCTTAACCCTCCGGCAGCGAGTGGGCTCATTCTGGCGCTGCTGGACTAGCTGCTCCAAGTCCACAATGTAGACGTAGCCGGCTACCAAAATTGTACAGGATTTGTCGCCCTTC
FBgn0037242	BKN28585	AACGCTACCACCACTATCGCCGCGTTGACGTGTGATTACAGCGTCCCTTCGCTCCGCTGGTGGCACTGGCCTCTGCTCGGGCAGCCTTTCCTGCCGCGCCGCTGCTGCCGAGTTATTGTTGCGGTGCATGAAGTTCCGAATATTTTCCTCAGTGTAGTCCACAATTCGGCGCTTCTTGCGGCGGCCGTACTGTTTCTGCTTCAAATAAATTTTCAGAATTCCCTTGACCGTTATAAAGGTCAGACCTCCAAGCAGAGTACGATGCAA
FBgn0037344	BKN20789	TGTGTTGTACCGGGAAGTCATCCGGATGTTACTAATGGGCGAACTGCTTCCGAACAGGTTGTCGAAAATTTCTACCTTGCCTCCGGTTGCTCCACCCTTTGCTCGCCTGCTGGCTTCCAATGGAATGGGTGGCTCGAACAGATCTTCGTAGTCCGCCGAGCCCGGCGAGTAAGGACTCTCGATTTCCATGCTGAAGGAGTCGTCTAAAGCATTGCTGGATCCTCCGGCATTTCCGAGGCCACTTCCGTTTCGGGTGCCACCTATTCCGCTACTCGTGGTGGGGATGTTGCCGACCCCACTGCTGCTGCTGGCCACACTGCCTCCGGCCTTGGGCAATGGAGTGAGCTTCTTAGAAGGAGGTGTGGGACTGGAAATTGAAGGTATGTGCTGCGAAC
FBgn0037442	BKN28665	CGTTCGATCTACGAACCGATAGCAATCAGCACGCCTGCAGCTGACTCAGCAACAGTCGACGATTCGGCGTTTCTGCAAACGCCCACGCAAGGCGGCATAGGCGTGGCCGCCCTGCCGCACAGCGCATCCGATCGCCAGTTTCTCATATGAGGCGAGCTAGTTCGCCGCGAGTCCTTAGCCTGTAGGTTGTAGGTGGTCGTCGATCCTTGAGAGATGAGACATGAGCCCAGCCTGGGTACGAGTTTTTCGTTTGGGTTCGCGATCAGCGCTGTGGCTGCCAGCTTCTTTGTTTTAAACAATTAACATATGTTTATTATTAATATTAATAAATATGTAGCCGAACCTTGTGTTG
FBgn0037653	BKN21427	GAATGTTGAGTCGCTGCGTAACGATATTGTGTCGCTGCTAAACATGCGGAATGTGCCCAACTTGGAAATTACCATCGAGCCAAACAGACGGCACAGCAACGTGCTGCATCTAGGCGGCTTTGGTGGTCCCTCGGGTAGTGACTCTGCCCGCGGCCTGACCGCCGGCGGACGAGTGCGTCCGGCAAATTTGGACCGACTGGACAATGTTCTCTTTGATTTTCTGCAGAGCCTGCCACTGGCCGGCGCCACGGCCGAAATAGTAACTGGACCCGGTGGAGGAGGTGTAGGCGGCGGCGGTAACTCGCACATGTTCTTCATGGGAAACCCGGGAGATTATGCGTGGGGCCGAGAGGGACTAGACACCATTGTCACCCAAATGCTCAACCAAATGGAAACTTC…
FBgn0037705	BKN28064	TTCCTGTCGTTGTAGTTGCGCTGGTGGTGTCCGGAATTGATCAGGCCATTCATGGATGAGGACGGGTTGTTCAAGTTATCGGACATATACCGACGTCCATTGTGGCCATGTCCGTTGTTATTTCCATTTCCGTTGCCGGAATAGTCCCGCGATTGAGCCGGACACACGCCACGTCGGTAGTTCATATAATCGGGTGGTCCATTGGTATTACCATTTACGATCCCGTTCCCGATACCCCGATTGTTATTCCCGTTGTTGTAGCCACGTTGGTGATTGTG
FBgn0037760	BKN20766	ACAGCCCACCAAACTTGTTCTTGAATATCTGATTATGCTCAAGCGTGGCGGTGGCATTGTTGGTTATCTCCACGCCCGCCGCTTGGCCATCGTAAATGCGATTCCGTCGCAGGATTGGGTGGGATTGTGTCGAGATGAGTACACCGGCCTGTGTGTTGCGGAATATATCGTTTTCCTCAAGGATGCCCTTGCCGCCGTTGAAGATGCAGATGCCGCCATCACGACCGTCATAGATCTTGTTGCGCTTTAGCGTCGGATTGGAGTCCGTTTTAATCCAAACACCGGCCATGGCATTGTCGAATATCTCATTCTGCTCCAACAAGCCCAGACCACCATTATACACCAGTACTCCACCATTCTGTCCGCCCCAGATCTTGTTGCCGCGTATTACTGGAT
FBgn0037781	BKN22583	GCTTCAAGTAGACGCGATCCTTGAGAGGGAACAGTCGTGTTTTGTGTTTGCTGCTGATGGGCGATGGTTGCAGCACATGACAAAGCTCGTCGATATCCATGAAGTTGTCGTAGAAGGGACGCAGATCCTCGAGAAGCTTGCGAAAGAGGTTTAGGGCCTCCTCTAGGTTTCCAGCACTCTTGGTCAGCATTTCACCCAGCGATACGCAGTCGGGCAAACTGTGATCAAGCAAGAGAAGAGACGGGATCTTAAGCTCCAGATAATGCTGCTCGAAGTCGGTGAATTCGCTGAAACGAATCATGGAACAGGCCTCGTCCACTTGCAGGCAGTACTCGTTTG
FBgn0037885	BKN24198	GGTGCACCTTTTGCCAGTATGAACTGAGTGATGACGACCGGCGCCGCATGAGGTGTGGACATGCCATGCACAATCTCTGCTACTTGGTGTTTCGCTATTCCCATAGAAAGTGCCTCGAGTGCGATAAGGTGGTTAATGTCAATATAGCCGGTGACTTGTGCACGATTTGTTTAGATCCCCTAAGTGTTTACACCATGGTGTATCTGCGCTGCAGCCACGCCTTGCATGAGAAGTGCCTCCACCAGTACCAGGCTAATGGTGGCCGCCACTGTCCGGTCTGCAGAATGGGAATTAAGGAGTAGGTATCACCTAGTGATCATGCAGCCAGGCAAAGCCATATATCAGCATAAGCGTGCACTTAATGCAAGGCTCAACGAATT
FBgn0037944	BKN21324	CGAGGATTCGTTTATCGGAAGGAAGTAGCGCTGTGGATCCATGTTGGAGCAGCGGGGCGGGTAAAAATTACCGGGGCCGGGATCCATCAGCTGGTCTAGCTCGTAGCTGTAATTGTGGTCCGAAATGGCAGCCCGATCAGCTAGAGCGCCACTATAAAATGCGAATGCAGAGGTGCCCTCATTATTCGCTTCTGTACGACGATCTGTCCTGCGAGCATAGGGGAATGTGTAAGCACAGTCATACATGGTCCTCCTATCCTCATTTGGATCCTCCGGGTTGGGTTGAGTGTCATTACGATATGGTTCCCGATCCCTTGCTCGCTCCCGTTCTCTTTCACGGCCCCTATCCCTATCCCTCTGCAGTTGCGTATCATTGGCCAAGCCATCGTCGTCGGATGT…
FBgn0038125	BKN26865	CAACAGCAGCAGGAAAATGATGGCGAAGATGACCTCTTGCCTGGAACTAGACTTCGCTACCGTCGCAGGAATTTGCATCTGGATCCCTATGTGTGCAATGAGTGCAACCAGTATGTGCGTGGTGGTGTGATCACCATCTGTGGTCATTTGTTTTGCTGGACTTGCCTGTGGCCCAAATTGAGTGGTACAGCACAGCCAAGATGTCCATGCTGTCAACGACATTTGCTCATGTACGAGGACATCATGCCCTTCCATGGAGAGGGACCCAATGCCCGTCAGGAGGATAATAATGTGCCGGCCCAGCCGGGCTCAGTGCCTCGCCCGACGGGACTGTATCTCTCTGATACTGATTTTCCCTGTTGGTTCGCGGTCAACGATCCTGTAGATGGGTGCCCAGCG…
FBgn0038286	BKN27366	TCCAAAACCATCTCCTCCAGCTCCTCCACGCTGGTTACCTCGCGAACCATCTCATATGCCGGCACTGGTTCCTGAACCTTTTTCTCCAGCGGTGGCTCCACGGCACGCTCCTCGAGCGCTCGACGCCACAGGTTTAGTGCCGCTGCCATGTCCCGCTTTCGGTCCACATACGTGGCACCTAGCAGTTCCAAAGCATGAATCCTCGATTCCCTGCTCACACAGGGCAAAGTGATTAAGTGCTCCACGATGGGCATGTGACCGGTGACACTGGCCGCCAGCAGCGGAGTCATTCCGTAAT
FBgn0038296	BKN21506	TACGCGCGTTACAATCTGAGGTCTCAAATCGCTCTCCATCTCTTCCTGCATTAGGGCTAGCAAAATACCCAAAGCAGCAGTCACAATAGGATAGTGGGTGACTGCATTTAGGTCCGCCGAGCACATGTCCACCACGAACTGGAAACATCCGGGTGGCACTGTAACCCGCGAAAGCACCTGGCTAATCAACTGACAGATGCGATTGAGTAGCAGATCGCTATTTGGACGAGATTCATCGGTGACGATTTCAGGCGCAGTTGTGATGACCATTTCCAGACATCGCATCAGCGAAACAGTCAATTCAAAGCACATGGAGCATATCTTAAGCTGCTTGGGCTCAAAAAGAGTGTTTTCCTGCCTCTGAGC
FBgn0038488	BKN24838	CAGAACACGCTCGCAAATAAGTAGGCTCTGCGTCCGCATTGCATCCATGTCGGTGGCAATGTTATCCAGCTCCTCCAGCGTACTAAACTCCACTGCATTCTCGTAAGCAGTGCGCAAAGGAACCTGCGGCTTTTTCTCTATATACGGTGAATAAGCTGCCCGGATGTGGTGCGCCATGCGCCAGTGCAGGATGCACACCCTCGACTCGTTGTGCTCATCGAGGAACGTGGATCCCATCAGCTCGTGGGCTTCTGCGAGCCTAGCAGGCGTGTAGTGCAGCTGCTTTTTCAAGAAGTCGAAGATGTGATGTGCTCCCTTAAGGCATGCAGTTCGAAGGGCATCGTCACCGTACCGACTCCTGGCATAT
FBgn0038627	BKN27940	CATGAACCCACTGGACCACTGGGCGCAAACGATTTGGCCAGAAATCTAAAGCGCCTTCAGGTTTTGGCCATCATGAATGGCATCGATATGGAGATCGAGGTGCCAGAGGCCTCCAAGCGAGCCATTCTGGAGCTACCAGTTCATGAAATCGTCAAATCGGACGAGGGCGGCGATTTGGAGTGCTCTGTGTGCAAGGAGCCAGCTGAAGAGGGCCAGAAGTACAGGATCCTTCCATGCAAGCACGAGTTCCACGAGGAGTGCATCCTGCTCTGGCTGAAGAA
FBgn0038686	BKN22182	ACTCGGTTTGCATAGCCATCTAAGATCGGGTAAACAATGCAGCTTGGATATAAAGACGGCGTACGGTGGCTATGATTTATTTCTTGCGACGATTACGGCGCCGGGTGTTGGGATCCGGTTCCTTCTCTGCAATGCCTGTAACGGTGCCACCCGCTATCTCGGTGTTGGCCAACTTTTGCTGATTGTCCAAAAAGAACATAATGTCGCGAAGCTGTTCCTTTAATTCGGTCACCTCGGCGTCGTGGGTTTGCTTGAACTCGTTGTACTGCTGTTCCAAGAGTTTGTATTTGCCGTGCCAGGAGCTCTGGTTGCTCTGCAGTGCCTTGGACAACTCACGCTCTTCGTTCA
FBgn0038772	BKN21639	GAGCACCAAGACAATGAGCAAAGCAAAGAGACAGGCGGGAGGAGTTGGTGATGATGGCTCATCCTCAGCCTCCGACGATGATAAACTGGGCATTGCGTACAAATCCAAACGCGAGGCGCTGCCCAGTGGACCCCAAGATCAGGGAGCTACATCGATTAACGAAATGGACACAGAATTGGATCGCGATGCGCAGGCAATTCATGCGCGAGCTCTGAAAATCAACGAAGAGCTGGAGGGCAAGGCGGACGATAAGATCTATCGCGGAATTAACAACTATGCGCAGTACTACAAGAAGCAGGATACAGCGGCAGGGAATGCCAGCTCCGGAATGGTACGAAGTGGCCCAATTAGGGCTCCTGCCCATCTTAGGGCCACTGTCAGGTGGGATTATCAGCCGGA…
FBgn0038950	BKN29036	TTTATTCTTTCGGAATCGGGGACTTGGATATCGATTATATGCTACGTATGCTTATTTCGACCGTGAATGCACACCCTATTCGTAGTGGTTCGGCTGTGGATTGGGGTTATTCCAGCCCTCGTCCACGGCATCAGATCCTCCGCGACCCAGCCAGGCCATAAGATAGACGAACAAGACAAAGGCCAAAATGCCGGCGGTCACCAGGAACCAAGTGCGACGCCACGGCGGCCGCGAGGAGGGCGCATAGAAGCGGCGTGTCCATCGCGAGAACAATTCCGCAGGAGTGCGGCGCTGGTACTTATTATCGTCTCGATCTGTCCCACCAATT
FBgn0039013	BKN27882	GAGATGGCGGGATTCTTGTAGTCGTCGATGCAGATCAGGCACTTGTACTTGCCCTGCGCCTGCTTTTCGTAGAGCCGCAGCTTGGCCTTCAGCGATTCGATGATCTGCTGCTGGTTTTGGGAGGTGGATCGCGTGGACCGCGACGTAGACGGCTCCTCGCTGGCTGGTGGAGCCTCCACGTTGCTTGTGCTGGCAGGCTCTTGCTCGGTGGCTTCGCTGGAATGGTTTGGCTTGGGCCCATCGCTGGAGGAGATAAGTCGGCGCACGTAGCTGGTAACATCCGCCTCGGAAACATTTCCCTCTGTGTCCTCGTTGACCAGTGGGATCACATCGCCCTCGCCATACTGCGTAGGACCATAGATGTGAGTGTCATCCTCGTCCACGTTGAGATCTTCGTCC…
FBgn0039150	BKN21395	TTCGTCAAGGTCTTGGCTCTCATTTGCTTCGCGTTCGTCGAAGGCCGCCGGATTGCTGTTTAGTCCTATGGCACTGGCATTGTGCCGTCCTCCGTTAAGGCTGTGATTGTGTCGCATCTCACCCTCACGCAGCGAGATACTTCTACCCATAGCTCCAGCTGAACTGGCTCCAGATACGGCCGAAACGCGCCCGTATCGCAGAGGGCTGACTGGCTCAGGCATTGATGGTTGCTGCTGGCCGAGCAGTATGTGCGAGTTGTCTACGGGATTGGCGGCTGGCTGAGGTCCTGGTGCCGCGGGGGCTGCAGTGGTTGCAGGTGGATATCTAAAATTGGAATGTGAGATGAAGGATCGGAGCGCCTCTGTCGACGAGGCAGTTGAAAGCGAAAAGACATCGTT…
FBgn0039347	BKN30277	GAAGTGCGTGCAAAGAAACACCGACCACAACTCGTCCGAGTGTATTTGCAATTTGTGCGGATATCGCACGCAGCTGGATGGCCAGCAGCTACCGCAATCCGTAACCATCATGTATCTGCTCCGTGAGCTGCCAGCTTTGATTCTGGGCAGAGCCATGTTGGATTTTTCGTACAAAAGGAGCAGCACTATTGAAATGTCTATTGAAGAAGCACCCAGCAGCCCATCGAAAAACTGGGTGGAAGACATCAACGTGGAGAGCTTTCTGGCCACCAGTGCGGAGCACTGTTTCATCCATGCCATGCCGAACTCCACGTGGTGTCACAATTGCCAACGTCTGCTGTGCCGTGCCTGCTCGGATGTCCCATTGCACCAGGACCATATCCTGGTGCGCCAGGTTGA…
FBgn0039498	BKN30370	ACGGTGGTCTTTGCCTATTGGTCAGCGGTTTCATTCGGAGCAAAAACATATTTGCAGATCACTGGTCAGGAAGGTCACGTTCATCAAATAATTCAATCGGGAGACCTGTTGGTTGTTCTGGTCGGATTCCCATTAATCTCGGTAGTTCTGATACTTGGACGCTTAATTCCCTGGGAAGATGCCCTGTTGCGCTTCATTAGAATATGTTATTCATTGCTGCGAAGTCTTTCAATGATGTGCCTAGGACGGAAATATGACCACCAGACCGAACCATACCCTTCTGCGCCAATGACCGAATATTCAGCATCGCGGGTGGTCTGTGGAGCCATCCTCTTGCCCACCATATCCATGTACGTGGGTAGAGTTCTTTACAGCTCTGTCGACGATAGATTGCAACAA…
FBgn0039632	BKN29372	ATTTTGTCATGCTGACGCTGATTCCAGGCAAACAAGACGGCCATCTGGAAAGTGGTCACATCCAGATCGTAGCGCCCGAAGTTATTCACAAAGGTGATAGTGCCATTGCTCATGTGATGGTACCACTGCAGCTTACGGCCGGAATGCTTCTTCTTGTAAAACTCCTCCACATCAGGAATATAGTCCTCGAGCTCGATGGGCAGTGAGACCGAGACTCGCTCCGAACAGCGGGCCCAGGCACCCGCGTTGAGTATTTTTATGTTGATAGCATCGTGCCGACTTATCGAGGTGCGGAATTGAGTAT
FBgn0039668	BKN28533	ACACGATGTTGTGCAGGAAGTGCAGCAGAGCGGTCATCAGCAGGCACAGATTGCGGCACAGCCTGATGAAGCGTTTGTCCGGCGACAGTGAGGTCAGGCCCGTCTGCAGAGCGAGGATGTAGAAGAGCACTGCGGAGACAGTGCCCAGCGACTTCTCCTCGTCGTCGTAGGTGAGCAGGTACCACTGGAAGCCGCGTCCGATGTAGTGGCAGAACATCGAGATGACGCCCGTCATGCCCAGCACCGCCGTCATAGTCTCACAGCCGTCGA
FBgn0039767	BKN23734	CCTGTCTTTCGGGGACTGTATATAAAGTGTCTACAAAAACTAGGCGCGCACTCTCTATTGCTAATCGGTAATCCGTAATCTGCTCTATGACTAAACGTGACCTGATACTGATACATACTGCCGAATCGGGAGGGACTCGCGCGTGTACACATTTGGCTTAACTGCGATTTTGCGATTCTGCGACCAGACCGACTCTGATATGACTATAAACTAACGTAGACGAGGCCTAGGGGCTAAAGCGATTGACTGGCTTACAAACTGAACCGGATGGGGAGAACCAAACTCATTGCGGCAATCGACGGAAGGCGGTCGATTGGGAGATGTACGGGGAAGCTCTTAAGGATCCAGCTTGTGGTAGCGCTCGACGTCGGCGCAGCGGAAGAATACTTTGC
FBgn0039863	BKN28842	GCTCCTCGCTTACCATGAAGTTGACGAAGGTGCAGCCACAACAGCATCAGGCTAAGTCCTCCACGCCAAACAACAAAGGCAAAGTAGCCAAGGAAATGGTTGCTCTGCAGCGCTCACACATCGAATCCGAGGTCCTCAGCAACTTTGTGACTGGGGTGTCCAAGCTGAAGAGTCGAAAGTCGCGATATGTGCCCGGGAATCTCGCCACTCAGGCAGTAGGTGGAGAGCTGTCCCGCAGCTTAAATACCTCCTCCGAAAACGAAAACAAATCTCTAAAGGTTGCCCTTAAGCGGAGCAGCAGCATTCCAGCCCCCATCCTCGACTCAGATGACGACTGGCA
FBgn0039911	BKN22229	CAGCTCACGCACACATTTCTGCGGCAGCGTTCCGGTTGAAAGTGAAAGCACCGACAGGTGCGTCACAGCTGCTTCCACCTTCAATACGAATTCTTTGTCGGTCGACGGCCTCCTAGGGATAAACTCCGACATCCTTTTACCTTCGGCTGCGTTTTGCTACGTTAAGAATCCAGCTCTAGATACCGAAAACAGCGCTCTCCTATCTCCCAAAGTCATTTACCACAGCAACTTATCATTGGCATCTCTAAGTATGCGTGCATCTAGCCTGACGATCGATAGCGGCCAAAATGTGACGTCATCTGTGTGAAAGAAACAACTCCACTTTGAGCACCTAAACGTTGGACGAT
FBgn0039920	BKN21565	AGCTTTGAGAGCCAAAACCAACACTTACATTAAGACACCAGTTCGAGGAGAGGAGCCTGTGTTCGTTGTGACTGGTCGAAAGGAAGATGTAAACAAGGCTAAACGAGAAATACTTTCTGCTGCCGACCACTTTAGCTTAATTCGCGCATCACGTAAGCCTGTAAGCGATAGTCAGAACAATGGAATGGTAGGAAGTACGACTAGCTCCGGTGGTGGTGCAGTTCCCCGCATGTCAGGTCCCCCTTGTATGCCTGGACAGGTTACCATACAGGTACGTGTACCTTATCGGGTAGTTGGACTCGTTGTTGGGCCAAAAGGTGCTACTATCAAACATATTCAACAAGAGACGCAAACTTACATTGTGACACCATCGCGAGAAAAGGAACCAATTTTTGAAGT…
FBgn0040291	BKN41519	GGACTTCCACGACATGGACTTCAATGACGAAGAGCCATCCTGTAGTGGAGGAGCTGTCCAGGCCAGGACGGAGCGCTTTGTGGTGAAGAAATGGGTTGCGCACGCCATGTGGGGATGGGACGTAGCAGTGGACAACTGTGCCATCTGCCGTAACCACATCATGAACCTGTGCATCGAGTGCCAGGCGGACCCGAATGCAAACCAAGACGAGTGCACTGTGGCTTGGGGCGAGTGCAACCACGCATTCCATTACCACTGCATCGCGCGCTGGTTGAAAACGCGCCTGGTCTGTCCGCTGGACAACAAGGAGTGGGTCTACCAGAAGTACGGCCGCTAGCGAGGAATATGGATCGGGATATTAGGTGGTGATAGCTGTTTGCTGGCA
FBgn0040294	BKN20802	AACTGGTTTGTGGGTCAAGCGAATGGTCAGGAGGGCACATTTCCCATCAACTACGTCAAGGTATCGGTTCCGCTGCCCATGCCGCAGTGCATTGCCATGTATGACTTTAAGATGGGGCCCAACGACGAGGAGGGATGCCTCGAATTTAAGAAAAGCACTGTAATACAGGTAATGCGCCGAGTTGATCATAATTGGGCAGAAGGACGAATTGGCCAGACCATCGGAATCTTTCCAATAGCATTCGTTGAGCTGAATGCAGCGGCCAAAAAGCTGTTGGACAGCGGGCTACACACCCATCCATTCTGCCATCCACCGAAGCAACAGGGGCAGCGGGCCCTTCCTCCGGTTCCAGTTATTGATCCCACGGTGGTCACGGAATCCAGTTCGGGATCCTCCAAT…
FBgn0041100	BKN27919	CATGTCACCTTGCGACAATCGGGCTCCACCAAAAGGCCCATGCCGCATCCTGGCTGGGGGCAGAGTACTCCACCTGCCTGTAGGACATACTCCTCGGTGGCGAATCTCTGGTACCGATCGTACTCCTCGCGTGTCAACAGCTTGAAGTGATGAATCTCCTCGATGAACGAGTGCTCGCAGCCTGCGGGACAGGGCAAGGTGTAGCCGAAGTCCGGATGCGGCATAAACTGACGCTCGCCCAAACGGGAACGGCAATAATGGCGGAAGCAGTCGATACAGGT
FBgn0041171	BKN27400	GGCTCCAAGTACGAGAGCACAAAGAGGGCTAGCTCTCTTGGCAGCAGGGAGATGAAGTCCCGCTGGAACTGCGGCTCAATCACCTTCATCATGTGCCGCACCTGAGACGGATCGCAGTGATCGATGAGACGGTCCAGGGCCAGCAATCGCTCGACATGGGACCATCGTTGGAATTGTGCCAACCAGTGCTGCAGCTCTGGTGGCGGATTGTCACGAGACGGCACGGAACGTGGGGTGCGACGACCCAAAGCCGATCCCGGCGTGGAGCTAGTCAGATGCGATGAGGGCGTCACCGATAGCACTGCCGTGGGTCCCAAATGTTGCGAGGAGCGCGGCGTAGATGCAAAATCATAGGCAATCCGCTTGCGGCAATTATCGCTCACACCTGAACCCGGTCCG…
FBgn0041174	BKN31257	ACGAAAATTGATTTGGCAGCCATTGCAGATCGGCTTAGCACCCTGCTGGAGATGGCGCTCCAAATAGCGCAGAACAACCGCGACGGCCAGCAGCTGGTGGGCGCTGATCAGGGAAAGGTGGAGGTGTACGTGCTGTTTGCAAACACCACCTATCGCACCCTGGATCTGTACTGGGTGTGCGAGCGGGAGCGGGAGAACATGTACCTTACCCTCAAGCCCTTCGAGGAGGTGCGGGTGAACACGTTCACCACACACAGCTGGCTGTTCCGGGATTACTACACGGGCGAACGGATGCACGTACGCTCGCAGAGGATCTTTCAGCCGATTCGGGTGCGGGTACCCAAGAGCCAGCAGAGT
FBgn0044020	BKN28830	GATATCGCATTCCACATCCCAACTCCACATTGCAACTGCGTTCCATTTCTTCAGCGTAAACATTTTTTCCGGTTTGCCGGCATCTCCGTCGTCTGTGGGCCTATCCACTGAGTTTTCTGGATCATCAGCCATGTCAAAAAAGTCTGGGAAACTGACCAATCC
FBgn0051053	BKN31624	GTGGTCACAGAGGGTGTCCTGGGCCGCAGGCCACGTGCCTGGTTGCTCCAGGGCTTCTCAACCCCCGTGGCGTGTGGCCACTCCTTGAGACCCTCCTCTTCGTGGTACTTTATGTAGGCGCGAAGTTCGGCGATCCGTTCCTTCTCCTTTTGGATCTGCTGGTTGAACTGCGCCTCCATCTTGCAGAAGCCCTTTAAGCGGCTCTCGTTCTTCTCGTGCTCCTGCATCTGGCGATAGAATCCCAGGTTGTCCGATGCCCGCTGGTCGGCCTGGAACTTGCTGATCTTGCGGTAGAGCTGCTGGAATCGAAGCGGATCCTCAAAGTATTGGGCCACGT
FBgn0051716	BKN22063	CTAGCAATAGAACGAGGGCGGATCGTGGAAAAGATCGGACCACGGCTAGTGCAAAGGAGCAGAAGAAGAGCAAGGAAGCTGCTCCAGCACCTGCAGCAAGTAAACCGGCGGAGCGGGTTGAAACAAGCGAGAGTACAATAAGACAAAAGAAGGCGGAAGTAACAGAAAGCTGTGAAGATAACTTACCACAAAAGAGATTAGCGGGAACAAACGTTCAAAGATCTGTGAGCTCTTGTAGCGAAAATAGCGAAGGACACGTCTCTGAGAGTAGCTTAAGTGAGAAGAGTTTAACTGGTGATTATGTGGAGGAAAAGTGCAATAGTGTGAATTCGGAAAGCCAGCAAGAAAGTG
FBgn0051721	BKN28524	AATTGCGCAAGTTTCAAATGTGGAAAACAATTTATGATTTGGTTTTAACGCACAAGTTGTAAACAAGAAACAGGATTTTAAACGCGATTTTATTAAAGTGTAAAGTGAATAATTCGAGGATTACCAAAGACATGTTGTCCCAAAGAGTGCAACCCAACTAAAGCGAGGATAAAACCGATTTAAACAGGACCTCTGACCTCGCCAACTCAATCCGAATCGCATTGCTCTTGCGGATTATAACCACCAGACATGGAGGACGAACTGCGCTGTCCCACGTGCAAGCAGCTGTACGCCAATCCGGTGCTGCTGCCATGTTTCCACGCCCTCTGCCTGGGCTGTGCCCTGGACATCCAGACGCCGTACAGT
FBgn0051807	BKN24889	ATGCACATCTCCCCAAAAAGGTGACCACATCTAAGCGAAACCAAGCGGTGATGATCCTTCGCTTCCCAAGGATCCAGGCATATGCAGCAAGTATTTTCGATGGCAATCTTCTCAAGCTGCTGTGTTAATTCGTCCTTGGACTCGAACAACAACTGCTCTTGCAATAATTTCTGATTGGTTATCTCTTCTTCCATTTGGTAATATAGCTTGAGTTCCTCCTCGCGCATTTTATCCTTCTCTTGAGTTGTAATATTTAGCTTCGCCAGTTGCTTGTCCTTTTGCTCACTTTTTTTCCTTTCCGCTAAGAGCTGCTCAACAACATCCTTCTTCAGCATCCTCATCAACGAGCGAGTCTGGGCTTTGTTA
FBgn0052350	BKN22767	ATTCCATTGACTGCGTTTCCAGAAACAGTATGTTGGCGAATATTTGCAGAAAAATTTTTTGTGATTTTTCCATAATGCAAAAGAATATCACCATTTCCCAATCCTATCGCCAACGCAAACAATTTATCGTCAATGACGTCTGCGTTGAGGCATAAGGGCGTACTTGAAGGCTGAGTATATGCAGATGCAATTATTGGAGCTGCTTGCTTTTTTGTTAATCTATTAAGGTCAAATATATCAATGTGAATACCATTATTGATATCCGGTGTGACAGTCGCAAGGCTGTTATTGCTGGTAAGGGAACAAAGAGCAATAGCTTTCCGCGTGGATGGAGATTTGAAGGTAATACACTCCCAATTTGAAAGGTAAATAAGAATATTTCTGTTCTTATCACAAATT…
FBgn0052369	BKN22900	CTCAGGCTTTCGAACCATTCACTGGCTTTGGCCAGGACGACGCCCTGCATTCCGGCCAGGATCTTCACCTGCTCATCGGCAATGGGTTCGTCGCAGATGTACTCCACCTTGGCCGTTTCATAGCCATCCTTTTCGTTGCGCGCCAGGATCTTAAACCGCTTGCAACCGATGGTACTCAAAATGGAACAGCCATCGCCCAGCTGAACGCAGTCCCGGATGTCCAGGATGGTGCCCACATCGTAGTAGCGTGACTTTCCGCCATTCGGTTGCACAATGCCAAAGGTTTTGTCACCGGACTCGACGGCTCGCCGAACCATCAGCCTGTATCTGGGT
FBgn0052581	BKN40679	GAACCCGAAAGGAAAAGCTCCAATACCGAAAGACATGTGAAATCCGTCGCCGAATCCGAATCCAGGGAACCCGGGAACAGGATCTGGTTCTGTACGTTGTCCAGCGGGGCGTGGTGGAACTTTGTTACTGCAAAACACATATAAGTTGGGTTATTGAAAAATACTCATGTTGAAAGCGGTTCAAACCTACCGTGGATCTTCCTGGTGTGTACTATTTCTTCCGTACAGCGGTATGACCTTATCCTTATCAACGGCAGCCTTACAAACGGGACAGAGTTTGCGATTGGGACGCGTCAGGAGCCACTGATGCAGGCACGGCCAGCAGAACAGATGGCCGCACATGCTGACCACAGCATCCTTGGCGGTGTCCAGGCATATGTTGCACTCGTAGAGTGAGTC…
FBgn0052847	BKN27101	ATTTGTTTTGCTGGCCATGTCTGTACCAATGGATATTGACGAAACCCGATCACACAGTGTGTCCCGTTTGCAAGTCGGGCGTGGATAGGAGCAAAGTAATACCGGTGTACGCACGAAATGATAAAAGGCAGGAGGATCCGCGGGATAAAACACCGCCGCGTCCAACTGGAATTTGGTCGGATTACGCAAATGATCTCGAGTTGGGACTATTTTCGTACTTGCTTTTTGGTTTATTCTTTCCATATGGTGCCCTATCATCTTATCTGGATATGGACGAGCCACTCAATCCTGCTGCTGATCACGGCATAAGGGATGGGCAGAACGAAACACT
FBgn0052850	BKN41835	TTGTACCCTTCCACGTCGTCTTCGACAACGCTAACACCATCTTCTAACAATCGTCAACTTTCCGATGAAAATCAAGTGAAAATTGCAAAGCGAATTGGATTAATGCAGTACTTGCCAATAGGAACATACGACGGGAGCTCAAAGAAAGCACGAGAATGTGTTATCTGCATGGCTGAATTTTGTGTTAATGAAGCCGTACGTTATCTACCTTGCATGCATATTTATCATGTTAATTGTATAGATGATTGGTTGTTGAGAAGTCTAACTTGTCCCAGTTGTTTAGAGCCTGTTGATGCTGCCTTGCTGACGAGTTATG
FBgn0053144	BKN21563	AGGATTGAGTGGGTGAGTCGGGCGATTTTGTTTGGGTGGGTGCGTTATAAAAGCACTGTTGCAATACGAGGCGTACTCCTAATATATTTAGACTAACTTATGCGCTAGGAAGAGAACCTACTCGATTTATACAGATTGATTTAGTCGAATATATATTCAAAGGTGTGGTTAGGGGGAGGAAAGAATATATGTAGAGACAGAACCTAAAAAGAATCGAAGGCGTCTTGTCTTTGTATAGGTTCTCAACAAATTTGTCGATTCAATTAGAAATCGAATCACTGTAAATATCACAATTTAGTTAACACATATACAATTATAATTGTAATAACTAAAATAAATGTACGTAAGCTGTCGTCATTAACAATAGAAACTACCAGTAATTACAGCAGCTGCATTTAC…
FBgn0053552	BKN23616	AGCGAAAACGGAACAAAGAAAAGGACGAAATCATCAAGGATAGTTTCGAGTCCAAAAAGCGTTTAATTGATCTGCGACTGCAACTGGACAAGGAGAAGAACATAACGAAGGAGTTGCGACTGAGGCTAGCGGCGCAGGACGCGATTGCGAATCAAGCGGAGAACCTGTCTATGAAACGAAAGAAGATCGCCGAAGAGAACAAGTGCTACATTTGCAAATGGAATTATGAGGTTACCGGAGACCATCGCCCAGTTTCAATTAAATGCGGTCACCTTTTTGGAGCGAATTGCATACTACATTACTTGCAGCGTAACAAGACATGCCCCATCTGCAAATCACAGATGATCCGCTGTATGGATGTTCGCATTATTATAGCAGGTCAAAATTTGTGCACG
FBgn0061469	BKN24034	TGCTGGTAAGCTTCTCCGTTATAGCTCGTATTTGACAGCCAAAAAGGAGACGCTGCACTCGTCGCAAACCGGGCAGATCCACCAGTGTGTCGCTGCTTTGGGATGAACACACATCATCGTCCTCTTCTTCGGGCTCCGCCTCTGATTCGACTGATTCTGCAGTAGCAGTAGCATTAGCCGCCGATTCTGATTGTTCGTCCACCTGTTGTGTACTGTCTTCGTCTTTATCGTGTTCCCCTTCCAAAGTTCGTAGCTGCTCCTTGTTTAAAGCCCCCGGTGAATTGGCCAGCAGCTCCTGGAGACTACTAGAAGCCGCTGGTTCTGCGCTGCGAATGAAGCTCTTGCCCAGTCTATCTACGCTGGAGAACACAACGCCGATTGCGTGGCAAATCCTGTCGT…
FBgn0085318	BKN42072	CGATACAATCTAGTCCCGCCTGCTCGTCAATTCCACATCCCGGTAGAGCTGTTCAAAGAACCAGCACTCCTGTTCTGAAAGGGTCAGCACAAGCGTGTCCATTTCAGTTCCGGGCAAGGACTCGACTTCCTCTGCAGAATTATTGGACAGAGAAGGCTGGATGTCCGCCCTGAAGTCGCGTCTGCAGAGTGGACATCGTGAATCCCGACCCAGCTCCAAATACTTCTTTAAGCACGCCGAGCAGAAGGAATGACCGCAGGATATGTGGT
FBgn0085337	BKN41831	AACAAAGTGACACCCCATGCCACAAATAATGAATTCTAAGGACAAACGAAACCCAAATTATTCCGGCGGGAACAGCGGCGAGGAAGAGGATTCCTGGATGAACAGCTATTACACCTGCCTGGTGTGCATGCAGACTGCTGAATCGCCGAGGGTCAGTTTTTGCGGCCACCACTTCTGCTCCCAGTGCATATACAACTGGATTAGGAGTCAGAAATATCAGGCCAAATGCCCCTACTGCCAGTCCCTGATCGGTGAGAACACCCTCATCACTATCACCATGCGAAGACGAAGAACGTACTTTCGTGCAAATCCTTTGTG
FBgn0085404	BKN29747	CCTGCTTTTGATGGTCACCTCGCACTTGGCAGCCAGATTGCGGAGGGTGAGGAACTGGCCGGATGCCCTAATCTCCGGCCAGCTGCACCGGAGCGAGTGAGCAGGTCCCAGGAATCGGTGGCCCGGAGTCTCGATGACAGTCTCGAAAGTGGGTCCATGTGGCAGGTGGTCTAGGTGCCACAGGAAGACGGCGTGCTCATCGCCGCCGCCGATCGCAATGACAGCCAAGAAAAATGTGTGCACTCTGACGTGGCCAAAAGTGGAGGACTCCTCGCTCAGCCGCAGGCAGGCCACGCCCTCCAGGGGCAGCTGGGGGCGGACGTGCAAGCGTTCGCCGAACGTGCCGTAGATTTGCAACACTGCCAGCCGGTGGTCGCCGCTCAAATGTCGCAACAACTG…
FBgn0086129	BKN20454	ACAAGCCTAGTGCTCCCAAAACGGAGGCAGTTGAGCCTCCTCCCCCCGGATTCGAGCCGTTGCAGCTGACGGATGAAGACGGCTACAGGAACAAGCACCCGACCAGTTCGGAAGCATCACAAAGCAGCAAGGGTGATAGCAGCAAGAAGAGAGGGGAAAACAGGCACGAAGAGGCGCCACGAAAGAGGCACAGGTCTCGCAGCATTAGCAAGGAACCGAAGCCGAATGACAGCAACTACAGGAGCCTGACTCCACCAGCAAAGATCACCACACCGAAAATGACTGCTGCCCAGTTGAGGCAACGCGAAAGTTCACCGAAGACGCCGGAAAAGAGTCACGACGATTATCTGACCGCGAAGGCCAGAATTATGGCCTCCCAGCCCGTCATCAACGACACGG…
FBgn0086442	BKN22285	GGCAGTACCTGGACGTGAATCCCAGCCAGGTGGATGTGATGAGTGGCGGCAAGGCTTGTATTCAGGTGGCCTCTCATCAGGGCTACGTCGATCTTGTCAGCTACCTCATCTCCAAGGGTGCCAACGTGAATGCGGTCGACAAGGAAGGTGATTCAGCTCTGCACTACGCAGCCTTCGGCAATCAGCCGGCCACCATGAGAGTGCTGCTGCAGCACGGTGCTGAGGTGAACTTCCTAAACTCGAGCCACTGCTCTGCACTGCACATCTGCGCGCACAAGAAAACGCCGCACTGTGTGCGTGAGTTGCTGCAGCACAATGCCAACGTAAACATTCAGGATTCGTACGGGGATACGGCGCTTCACGACGCAATCGGCAAAGAGAATACGGAAGTTGTGGAGT…
FBgn0086916	BKN21831	TGCTTAGCCTTCCAGTTCGTGCCGTAATCCTGCTGATCTTCGTGGCATTGGTAGGAAAATCTGGAAGGACATATTTACGTGCAGTGGCCTTTGCCTTTATAATATCCGGACCTATAGCTAACCTGGTGGAAAATGCGGGTGAGGTTGCCCGTGTATTTGTCTGCACTACAGTGCTGACCTACAATCTATCCAAAACCCGATTTGATTTGATGGCCAAGCCGTTTACAAACACTCTGAAGCATATGCGAGGAGATGTGGAGGAGATACGACATACATTTTACGAATTACAAGAGGTCCTAGTCGATCTTAAGTATGCCGTTGAAAATTCGGACATTGAAGATGAGAAATACGGTGACAAGAATACAAAACCCATCTATGAAAGATGGGGCAGAGAAACGA…
FBgn0250903	BKN27738	ATTCGATGCGGAATTTCAAGCATTTTAGATTTATGTTTATACAATTTGAGTAATACATAGATGCATATAAGGATCTTATCCTTTACTACTTAGCGATTATTATTGAATACAAATTTTTTGTGTTTATTATTTAATATTAAACGTGAAAAGTGGTACGCTTACATTCAAAGACATTTTCATCGTTTTGCAAAAAACATTTATAAACCGTTCATATGTTTCGAGATTCAATATCAAGAACGAGGGACCATGGCAAGCTTTATGAGTTGATAGTTGAGTTGATAGAGTGAGTGTTGTGTGTGTGGGATCTTTCTGCACTTGAATTTGAATTGACTCTTGAAGAAATGTCGTCTAATTGACCCTTTCCGAAGTGTTGGCAGCGGCTGCTATGTAAATCTGCTT…
FBgn0259174	BKN22150	GTTATCGAATGGCGCTTTGTGGCACGTGTCAAGGAACAGATGTCGTCCTTCCTTGATGGTTTTGGATCGATAATTCCTCTGAATCTTATTAAGATTTTCGACGAGCACGAACTGGAGCTACTGATGTGTGGCATACAGAACATCGATGTGAAGGATTGGCGCGAGAATACTCTGTACAAGGGCGACTACCACATGAATCATATTATTATTCAGTGGTTCTGGAGGGCTGTACTTTCCTTCTCCAACGAGATGCGTTCTCGTCTGCTGCAATTTGTTACGGGCACTTCACGCGTGCCCATGAACGGTTTCAAGGAGCTGTACGGCTCAAATGGCCCCCAGATGTTTACTA
FBgn0259794	BKN29633	TTGGCTGAAGCACAGATGTCTGTTCGCAACTCACGCCCCCAGTTATCGTGGCCGGAGCGGGTAAGTCCGCAAAGGACTATTGACACTCCAACGGCATCCGGAGAAATGTTGACTCGTCGTCAATCGGCACCAGCGTTGGTCGTGCCGCCGGAGGAGACCACGCACGTTGTGGTGGTCAAGCGGCAATCCCCGGACGCAGCCGCTGCCGGAGAACTGGTGCCGTCTAGGCGGAAGGACTCGGTGGCTGTGCAGTCGGGAATTGTGGCCACTGGGCCATTGGACACAACACGCAGTGGTGCAAGAGACGATTTTCTAATGGCTTTGCTCGAGTGCCCGGTGTGCTTTGGCTACATAATGCCGCCAATTATGCAGTGCCCGCGTGGCCACCTCATCTGCTCC…
FBgn0260635	BKN24114	GCCTGTTGAACCACGATTTTTTTCTACGCTTATAATTAACACATTCCGCCCACATTTTCTTTTTAGACATGTTTATTTTGAATTTGAGGACTTGGGTGCGCATTGGGGTTATTAAGAAAAATATACGCGCATCACATCGGTGAAGGGCTTCCGGCACAGCGGACACTTTGTCACAGAGGAGGCGCACTTGGCGCAGGCCACCACATGACCGCATGGCAGGAATGCCGTATTGTACTCGGCGCCGTAGCAGATCTTGCACAACTTTTCCTCGGGTATGGAGGTGGAGCCGCTGCTGTTTGTCGAGGGAGTAGCCACCGCTGTCGCCTCGACGATCTTGTTGAAGATGCGTGTGGCTGCCGTGGGAGCTACGGACGGAGCCACATCCCCCGAAACGGCCTC…
FBgn0260794	BKN45298	GCACTCTGATTGGACCTTCCACCAGGACCGGCAGGAAAGTCGTGTACCTTAACAGGAAACTGTTCTAGTTGCGTGACACAACCATTTAGCTTGGCCACAAAGGCTCCGAAGGCTATCGGCTCGATAGTTGGCATCTGGCCGACGTTTTGCAGCAGAGGCTCTAATGGAAGGCCAGCGAATACGTGCATAAAGCTGCGCAGACGTGCATCGCGCTCAACCAGTCCAGTCTCGCTAGTCATATAGTTGAGCATGGCTTTGATCAGGCCCGAATGATTTACCTCAAAGGGAGAGATGTCACTCTCCAAAAGAATGGTCTTTAGCTCGAGGAGAGCATCTAAACAGTCGTGGTAGCTCCCGTTAAGCTTAAACAGAATGCTGGACAAACGCTCTAGGACATTG…
FBgn0260866	BKN21887	CACTCCTGACCATTGGCTTTGGGATCCCACTTGACGGCTTGTTGGGTGCCGTTGGGCAGGTTGACAATGCACCACATCTTTTGGCCTTTTCTGTGCTAACGCTGCCGTTTGATTTCTTGTCCAACAGGTAAAAGCTCCGCTCAGCTGCGGTTCAAAACAATTGCATTTGGGATTTGCTTCCGGCTTGTTTGCACAAAAGCCGTGGTGTGTATTCAAAATCACAATCGGAATTGAAGCGCTACAGGTTGCACCGCGTTTTTTGCTTCAGTCTGGGTAACTGTTTTAATTTTATTTGCAATTATGTGACTTGTTTTCTGTTTGTTAACTTTGAACGTTGAGCACTGCGGGGTAATTTA
FBgn0260970	BKN23982	AACAATCTTTTGGCAGTGGCCGAGGCCATAATGCCCAAGCTGCTCTTCCGCCTGCTGCAGCACTTCCGTGAGCACAGCGACACCCCACTGGAGGTGCAAGCGATAACGTCGTACTCCTGCGAGGAGTTCGCCAACATGCTGATCGATCTGAACAACATGGGCGAAATAATGCGCAAAGTGATGACGCGCACGCTGATAAATCCGGAGGTGTATGCCTTCTTCATGGAAGCACCGTGCCAGGACACCCGGAATGGACGCTTCTTGAAGGCGAACCGAGAGAAGTACGAGGATGCCGTCAATAGATTCCCAAACCCAGAGCCACCCGATGAGTACAGAGATCTGCCCGCGCTGGGCGACAAATTGGTCCACACCACGCTACTCGAAGA
FBgn0261119	BKN21386	AGCCAGATAGGTTCCGCTTTGGTCGAAGCACAGATCCTTGACCTCGTAGCCGTCATCAAGCTGGATTGTCTTAAAGTTCTTCAGCTTTCGCAGATCCCACAGCTTAACGCAGGCATCATCTGCAGCGGTGGCCAGGTAGTAACCGTTCTCCGAGAAGGAGATGGCCGAAATGGGACCGGTATGACCAGGGAAGTTGGCCACATTGCTCTGCTCCTTCAAATCCCAGATCTTAACCTGCGAGTCCACGGTGCCCGTACCGAAGATCAGACCATCAGGATGGAATTGCGCTGTCGTCAGCCCGACTTCGGCGGTATCGATTACCTTGGTGAGCAGGCGTCCTGTGCGGATATCGGAGAATGCCCAGTGTTTGT
FBgn0261268	BKN20070	TCTGCACGAATGTTATGGGATTCGTGTTGCCGTTTTCTTCTTCCTTAACCAGCATGCGTCCTTGCTCTCGCAGATATGCCGACATTGTGTCCGCTATCACCTTGAGACCCTCCTCCTTCAGGCGCGAGAAAAGCTTATATGTGCAGGCCAGATCCTCGGTCTTTGAGTTCTTGATCATGTACACCACGCCCGAGTTCTCCATTTCAACAATGGGTCGCATGTGCTTTTTGATCAGCTCTTCTTCGACCACGCGCACAATGCGGGGCTCCGTATCCTTATCGAGATACAGCGCTGCCCGGGAAGATTCCTCCGTGATGCGCGCTTCCACTTTCTTGATGTAAACGCCAGCGTTGTTCTCGGCAAGAAAGTTCTGCGACTCGAATTTGTAAAACGCCGCCG…
FBgn0261931	BKN32820	GCTGCTTTCCACCAAATCTTGCGAGACGCCGGCCAATAATGCCACGCTCTCGCCGACCAACTCCTACAATGGCAGCATTGGCAGCGACGGCGGCAGCAGTGTGGGCGGTGGCGCCCGCCGCAAGTCCTGGACCCTGTCGCCGCAAAGCGGTGGCTCCACGCCCCTGAGCGGAGCCAAGAAGAAGACCAAGACGGGTGCGCCAACCACAACACTGTCCAATGCTAATGGCGACGGTTTTAATCTGTGGGTGGCACGTGAGTGCTTCGAAACAGTGCCCGCTGAAATGGTGGATACT
FBgn0262517	BKN21013	AGTCGTTTTTAGGGGCGTTTCCAGAAGAGCAGTTAATGTTTCATCGATTCGCTCCAAGCGCTTATACTCATCTTCAATATTTTCCGTTGAGCAAATAACAAACTTGGCCATCGCCTCTGCCATTCCATCCAAAGTATCCGCTTTAAGTTCTGCTGAATTTGCCAATTCCTCAACAATCCCTGCGCAACACTTTAGCATGTCATCATCGATTTCGATATCTTTGCTAGAAAGTCCATCCTGCCAGCAAGTGGTAATTTCCCACAGAGTATCCTCCGACAGATAATCCTCTGGTCGGTGCTCCAAACTAAATTTGAACAGTTTGAGGAAGATGTGTTGGCGCACGTGCAGCGAAGAGTTATTGTTGCTGCAAATCACAGGCATTATCTGGGCAATAAAACT…
FBgn0262519	BKN33499	CGTCATGGCTGCCACGTCCAAGCAACAATGAATGTAAATGGTGGCAGATGAGGCCGTCTGGGCATTCTCGACTAGCTCCAAAAGGGGCACACTATTTTTCTGGTGATACCATTGCACAGCCGATGATAACACTGCATATACGGTAACACCACAATAAGTGTGAACTAAAATGAATTTTCCGTATATTACAATTGACACTTGACAATTCACAGGTAAAGTAAACATCTTAATTGCTAAAGAACTTAAGATAAAACTTAATTTTAAAGGATTTACAGAGTATTCCACTCAAAACTTTCGACCAAAACAACCATGTAAAACATATGTTTTGATGAGTGAGCAGGACGTCTATATATTGCCTGCATTCGCGAATGGAGGGAACACAAAAATGCAATAAAAAAT…
FBgn0262937	BKN25419	ACTTGTCGGATCAAAGTGGGGAAAACAGCACTGCGGACGAGTCAAAGCTGAATCTCGACGAATTCGACCCCTTGGCGCAGAAGGGCCTAGTTGCCAAGCCACCGCCGCCTCTGCCGGAGACCAGTCTGCTGGATAGCACAACGGATAGCCTTATAGATAGCGAAGTGCCCGGCACAGCTGTCCTGCTTCCATCCCCTCTGAAGCCCGAGGTGTCCAACTACCGGGGCTTCTCAAACTTCGATATTCCCAGCATCTCGTGCAACACGGGAGACTTTAGTTCTCTGGGACAGGACGGCGCGGATGCTCCCAAATAAACGTTTGTTCACTGGGTCACTGAATCCTGCAGCTGTGTGAA
FBgn0263601	BKN25419	ACTTGTCGGATCAAAGTGGGGAAAACAGCACTGCGGACGAGTCAAAGCTGAATCTCGACGAATTCGACCCCTTGGCGCAGAAGGGCCTAGTTGCCAAGCCACCGCCGCCTCTGCCGGAGACCAGTCTGCTGGATAGCACAACGGATAGCCTTATAGATAGCGAAGTGCCCGGCACAGCTGTCCTGCTTCCATCCCCTCTGAAGCCCGAGGTGTCCAACTACCGGGGCTTCTCAAACTTCGATATTCCCAGCATCTCGTGCAACACGGGAGACTTTAGTTCTCTGGGACAGGACGGCGCGGATGCTCCCAAATAAACGTTTGTTCACTGGGTCACTGAATCCTGCAGCTGTGTGAA
FBgn0263667	BKN27099	ATCTGGTGATTAAGGCCACGATGCAAAGGACTCAGGTGCACACGACAGCAGCCAGCACCTTGAAAATGACCACCGTGGACAATAGGCTGGAGTTGAACACGGCGGTGTACGGCACGGAACCCATTGGCGACAAGAAGCTCAGGAACCTGCTGCAGAAGAACAGCACGGAGCCGATGCTCATGGGGGCCAACTCGGACTTGTTCTTGGGCAACGATGTAATGCGGCTGGGAATGATGCAGAACACACCCATTACGCAGAACAATCCCATGCTGAGCATAAGTGGAAAATCTCAGCCATCTGAAGGCAGGTCCTTGGAGCAGGATGTGAAGTTG
FBgn0263974	BKN30396	AGAGCTGCTTGTGGAACGATCGCCTGGATCCGAAGTGCGCCGTGTGCCATAGTCCAGCTCCTCCTACGATTGTGGCCAAGAGATCGGACTGCAAGTCGGTCGCCAATTTGCGCGATTTGTACGAACTAAACTACCACGTGCTGGGTAGGACCAGTAGCCTCAGCTACCTTCTGCCATTTGCCAAGGACTCGGCAAACCAATCGCTGAGCCCCAGTTCGATCAGCGAGATTGTCCAGACCGTCAAGTGCAGCGAGTGCGGGAATGCCACTGCCAGCGGAGAGTGCAGGCAATGCAATGCCTTCTACTGCCGCCGTTGCTTTGATGCTGTCCACAAACGTAGTCGCGTACTAAAGTCGCATATTTTTCGCAATTCTACGGAACAGGACAGTAGTTTCAGCA…
FBgn0264493	BKN31898	GTTGTACCGACGATTGCTGATAGGAGGATGATGATGATGTGGATGCAGATGGAGATGCCGATGCGGAGGACGAGGATGCACTGAGGGGATGGTGATGTTGCTGCTGGTTCAGATGCCGCCTGATGGACTGATTGATGCGATTCGTTATGGA
FBgn0265356	BKN22710	TACCAAAGGATCACCAAGGCGATCAAGGATCGATCTGACCAGCTGAAGGGTGAGATCGATCGCTATTTGGCCGTGGAGCTGCGCAATCTGACCACGCTTAAGGAGAATCTCGATCTGGAAATCACGAACATCACCAGCAACTGCGACACGGTGGACAAGTACATGAACGAGACCGTGGAGTGGGACGATTGCGAGCTGATGGACACCAAGGAGATCTTCCTGAAGACGGTGGAGTTCCTGCGTCACTTCGAATACGAGAACAACGACTACAGTCGGCGAGTGAGGTTCCTGGTCTCCATAGATCCCAACCAGCTAGTAATGAACCTGGCCACCTTC
FBgn0265464	BKN27947	GATCCACCTTGGTGCAAACTTAACGCAATCGGAAGACATCGGTGCCGCCGCGTTTCCATTTCCTTTTCCATTGCCAATTCACACAATATTGATCTCGATCTTGATGAGCAGCCGATCGTCGGCGCAGAAGCCCAGCTGTATGATGTTCGATATGTTGGCGTACTCGAGGAAACCGAATCCCCGTGTGCTGATCGCTTCGCGTGGCTTGTGGAACGCCAGAATCTCCGGCTTGGTCATGATGGTGTCGTGCTGCGACAACGTCGCATCTGCCGGATGCACCATGCACAACTTGATGCGACCCTTGAAGGGCCAGTCCAAGTGGTAATCGTTCTCCGACTGCATCAGATGCACATGCAAGCTGAGCACATGCGGTTTCCGCGGCTGAATGTTCAGCCGCGC…
FBgn0265623	BKN23826	GATTACGCCGTGTCCAAAGTTAAAAGTGAACCGGAACAAGAACAGTTCCTTCTGCCAAGAGAACGGGAACAACAGCCGCTGGAGGCCAATACTAATATAGTGGTCAGCATTCCACCCTCGCAACTCCGAAAGTCCTACGTTGATGCCGAGGATTTTGAGCTGAAGACAGCGAATCGAAAGGGAGTTGGCCATTTGCCCAAACTGAAGATCGAACTGAACAGCATGAAGAGCAAGCTGAGTATGCCATTATCGGCTGGTCCGCGACTGGAGGATACCTCCTGCTCCTTATCTTGCTCAGCCCAACAACTCGATCTGGAGACCTACGCCAAGAATATTGGCTTGAAGCCCATTGAGCAGCCTTTGCAGCAAAGTGCATCCAATCCCGATAGCAAATACAGT…
FBgn0266918	BKN30743	CGTCTCGGTGAATTCATGTTTGTATATCTGCGTGGAAACTTTCATATCCGAGAACGGACCCTTCAGCGCAAAGAAATGTATGCTCATGGGCGTGCTGGTCTTGGTCTTGAGGATCAGCTGATAGGTGATGGTCCGCTCGTTGGACTGATGCGGATCGCGCTGGCTGTTGTTGATGCGCGCCTTCACCACCCACTGTTGATTGAAGGCCGAGAAGCGGGCCGTCTCATAAAAGAGCTTGTGCACGTACTCGTCTGTGCGGTAGGGTTTCATT
FBgn0267351	BKN23004	TAAACATGCAGCTCAGTGCCTTGCGCGCCACACTAAAAGCGGAGGCAACTCTGGAGGATAGGAAACCTGTAAAACTGGAGCTTCAGTTGCCGGATGACGACCAGGCGGGGCCCCTCCACTCACGGATGACTCCATCGCCGAGAGAGGATAACGAACCGGGTTGCAGTGCACCGAAACGGCGACGCAGTTGCAGCCACAGCAATCAGTCCAGCCAGAGTGCCAGTTTGGCCAGCAGTTCGACAGCCACCTCGAGCTCGGCTCCATTAAGTTCGTTTGCCTGGGGAGCAGCGGGCTTTTCCGGCGATCCGCTGATGCGCGGACATCCGGCGATGGAAGAGCACGACATAGCCAACTCCCTAATCGAACTGTCCACTCTAACGCAGCCTGTGAACATCGGAC…
